# Supplementary material for: Oat Brewery Waste Decreased Methane Production and Alters Rumen Fermentation, Microbiota Composition, and CAZymes Profiles
Source: Microorganisms. 2024 Jul 19;12(7):1475. doi: 10.3390/microorganisms12071475 (PMC11279122; doi:10.3390/microorganisms12071475)
Supplement: Supplementary file 1 [file microorganisms-12-01475-s001.zip]

Archive with 2 entries (2 files):
- Supplmentary File S1.xlsx
- Table S1.pdf
