# Supplementary material for: Oat Brewery Waste Decreased Methane Production and Alters Rumen Fermentation, Microbiota Composition, and CAZymes Profiles
Source: Microorganisms. 2024 Jul 19;12(7):1475. doi: 10.3390/microorganisms12071475 (PMC11279122; doi:10.3390/microorganisms12071475)
Supplement: Supplementary file 1 [file microorganisms-12-01475-s001.zip › Supplmentary File S1.xlsx]

## Sheet: Read Stats
	Trimmomatic Stats										Host Contamination								Contig Stats
Sample	Input	Both pairs Surviving	(%)	Forward Surviving	(%)	Reverse Surviving	(%)	Dropped reads	(%)		For PE	For Unpaired R1	For Unpaired R2	Overall Host Contamination (%)	Clean reads (PE)	Clean Forward Reads (SE)	Clean Reverse Reads (SE)		Total Contigs (bps)	Total bp	Min contig length (bps)	Max Contig Length (bps)	Avg Contig Length (bps)	N50 (bps)
C	10185205	8975104	88.12	740967	7.27	304401	2.99	164733	1.62	C	0.02	0.03	0.04	0.03	8974961	740777	304291		109746	78418020	500	71976	714	676
C	10036317	8762787	87.31	813976	8.11	291915	2.91	167639	1.67	C	0.02	0.02	0.03	0.0233333	8762645	813779	291814		108390	77034305	500	52628	710	673
C	8561954	7658479	89.45	511386	5.97	258918	3.02	133171	1.56	C	0.02	0.01	0.04	0.0233333	7658424	511336	258809		93502	66887679	500	36181	715	676
C	8273723	7098888	85.8	784787	9.49	243499	2.94	146549	1.77	C	0.04	0.01	0.07	0.04	7098818	784695	243325		79663	56159565	500	20975	704	668
T1	11781369	10129872	85.98	1100369	9.34	332095	2.82	219033	1.86	T1	0.03	0.04	0.06	0.0433333	10128683	1099942	331894		127010	90726689	500	51901	714	678
T1	11035038	9609818	87.08	911664	8.26	306789	2.78	206767	1.87	T1	0.02	0.03	0.04	0.03	9609649	911410	306654		117306	83671703	500	43153	713	676
T1	12881474	11307609	87.78	994274	7.72	338271	2.63	241320	1.87	T1	0.02	0.02	0.04	0.0266667	11307518	994120	338136		170089	126599152	500	36985	744	709
T1	11250881	10044566	89.28	692125	6.15	306683	2.73	207507	1.84	T1	0.02	0.02	0.05	0.03	10044411	692017	306536		146617	107026530	500	52755	729	693
T2	12909204	11371294	88.09	953837	7.39	373047	2.89	211026	1.63	T2	0.02	0.04	0.05	0.0366667	11371055	953453	372844		157770	114788066	500	55709	727	688
T2	14106584	12791410	90.68	696555	4.94	394676	2.8	223943	1.59	T2	0.02	0.02	0.03	0.0233333	12791313	696417	394556		197876	146648627	500	51902	741	704
T2	10958040	9481292	86.52	981045	8.95	310776	2.84	184927	1.69	T2	0.02	0.01	0.04	0.0233333	9481206	980905	310650		121148	86966844	500	29512	717	680
T2	11996213	10537867	87.84	908675	7.57	347255	2.89	202416	1.69	T2	0.02	0.02	0.05	0.03	10537754	908517	347079		147418	107738126	500	35597	730	694
T3	11695262	10753464	91.95	390640	3.34	392330	3.35	158828	1.36	T3	0.02	0.02	0.03	0.0233333	10753355	390552	392212		158899	116067135	500	33902	730	691
T3	12658513	11164161	88.19	902508	7.13	393300	3.11	198544	1.57	T3	0.02	0.03	0.04	0.03	11164071	902280	393153		156085	115370876	500	89695	739	700
T3	11608993	10003524	86.17	1047089	9.02	368389	3.17	189991	1.64	T3	0.04	0.02	0.06	0.04	10003451	1046862	368156		137999	101155267	500	19923	733	692
T3	10035658	8630391	86	917709	9.14	318765	3.18	168793	1.68	T3	0.03	0.02	0.06	0.0366667	8630299	917507	318588		109569	79513959	500	13151	725	686
T4	11395897	9809554	86.08	1041646	9.14	325725	2.86	218972	1.92	T4	0.02	0.03	0.04	0.03	9809424	1041309	325607		130559	96261664	500	112184	737	693
T4	12573203	10755539	85.54	1222809	9.73	356023	2.83	238832	1.9	T4	0.02	0.02	0.04	0.0266667	10755435	1222519	355883		148082	109261304	500	126978	737	695
T4	10285431	9078102	88.26	728302	7.08	292164	2.84	186863	1.82	T4	0.02	0.02	0.05	0.03	9078024	728143	292032		127525	95345964	500	91619	747	702
T4	11025772	9593129	87.01	907783	8.23	311642	2.83	213218	1.93	T4	0.02	0.02	0.05	0.03	9593055	907640	311487		132158	98674499	500	54517	746	703

## Sheet: Alpha-Beta Diversity
Alpha diversity
Posthoc Pairwise
Treatment	Statistic	P-value	FDR
C vs T4	16	0.028571	0.071429
T4 vs T1	0	0.028571	0.071429
T4 vs T2	0	0.028571	0.071429
T4 vs T3	0	0.028571	0.071429
C vs T3	13	0.2	0.33333
T1 vs T3	13	0.2	0.33333
T2 vs T3	10	0.68571	0.88571
C vs T1	9	0.88571	0.88571
C vs T2	9	0.88571	0.88571
T1 vs T2	9	0.88571	0.88571
Beta diversity
Permanova pairwise
Treatment	F-value	R-squared	P-value	FDR
C vs T3	0.0064141	4.6521	0.43673	0.019
T4 vs T2	0.021767	18.309	0.75318	0.025
T4 vs T3	0.01641	13.094	0.68577	0.026
C vs T4	0.03765	21.704	0.78342	0.035
T4 vs T1	0.02778	25.261	0.80807	0.035
C vs T2	0.0040222	3.0601	0.33776	0.057
T1 vs T3	0.0026464	3.5582	0.37227	0.072
T1 vs T2	0.0011779	1.7339	0.22419	0.144
C vs T1	0.0021077	1.7202	0.22282	0.164
T2 vs T3	0.0011628	1.3961	0.18876	0.314

## Sheet: Phylum
Abundance wise list
Phylum	C	T1	T2	T3	T4	P
Bacteroidetes	27.493	27.924	27.906	27.621	27.225	0.489
Proteobacteria	24.179	25.043	25.364	25.543	30.161	0.016			Post hoc
Firmicutes	24.002	22.691	21.886	21.555	18.791	0.0069			Phylum	group1	group2	estimate	estimate1	estimate2	p	p.adj	p.adj.signif
F/B	0.873022	0.812598	0.784276	0.780384	0.690211				Proteobacteria	C	T4	13.75	4.75	18.5	0.00101304	0.0101304	*
Actinobacteria	14.709	15.121	15.463	16.113	15.871	0.0528			Firmicutes	C	T4	-15	17.5	2.5	0.000336194	0.00336194	**
Euryarchaeota	3.652	3.212	3.253	2.975	2.169	0.00863			Euryarchaeota	C	T4	-14.75	17.25	2.5	0.000422007	0.00422007	**
Fibrobacteres	0.894	1.006	1.146	1.323	1.53	0.346			Cyanobacteria	C	T4	-12	14.5	2.5	0.0041236	0.041236	*
Cyanobacteria	0.849	0.822	0.824	0.798	0.663	0.0302			Deinococcus_Thermus	T4	T1	13.5	2.5	16	0.00125044	0.0125044	*
Planctomycetes	0.773	0.785	0.783	0.784	0.713	0.31			Synergistetes	T4	T1	12.5	3	15.5	0.00280744	0.0280744	*
Spirochaetes	0.534	0.54	0.544	0.54	0.477	0.0636			Acidobacteria	T4	T1	12.5	2.5	15	0.00280744	0.0280744	*
Verrucomicrobia	0.502	0.51	0.505	0.5	0.449	0.523			Chloroflexi	C	T4	-13.5	16	2.5	0.00125044	0.0125044	*
Deinococcus_Thermus	0.384	0.388	0.376	0.375	0.337	0.0172			Chloroflexi	T4	T1	11.75	2.5	14.25	0.00497285	0.0447556	*
Tenericutes	0.372	0.333	0.344	0.314	0.216	0.0521			Thermotogae	C	T4	-11.75	14.25	2.5	0.00497285	0.0497285	*
Synergistetes	0.284	0.29	0.277	0.277	0.242	0.0352			Nitrospirae	C	T4	-13.25	15.75	2.5	0.00153832	0.0153832	*
Acidobacteria	0.246	0.252	0.247	0.245	0.223	0.035			Nitrospirae	T4	T1	12	2.5	14.5	0.0041236	0.0371124	*
Chloroflexi	0.228	0.224	0.219	0.213	0.187	0.01			Balneolaeota	C	T4	-13.75	16.25	2.5	0.00101304	0.0101304	*
Fusobacteria	0.138	0.12	0.127	0.118	0.14	0.452			Candidatus_Lokiarchaeota	C	T4	-13	16.25	3.25	0.00188617	0.0188617	*
Chlorobi	0.125	0.126	0.124	0.122	0.109	0.0497			Candidatus_Saccharibacteria	T4	T3	12.5	2.5	15	0.00280744	0.0280744	*
Candidatus_Thermoplasmatota	0.094	0.082	0.083	0.079	0.064	0.295			Crenarchaeota	C	T4	-12.5	15	2.5	0.00280744	0.0280744	*
Thermotogae	0.08	0.076	0.075	0.072	0.06	0.0365			Thaumarchaeota	C	T4	-12	14.5	2.5	0.0041236	0.041236	*
Kiritimatiellaeota	0.075	0.078	0.078	0.076	0.072	0.783			Chrysiogenetes	T4	T1	14	3	17	0.000817973	0.00817973	**
Gemmatimonadetes	0.059	0.059	0.058	0.058	0.051	0.0486			Thermodesulfobacteria	C	T4	-14.75	17.25	2.5	0.000422007	0.00422007	**
Nitrospirae	0.04	0.04	0.038	0.038	0.033	0.0113
Candidatus_Saccharibacteria	0.03	0.029	0.03	0.031	0.026	0.0287
Crenarchaeota	0.028	0.023	0.025	0.023	0.015	0.0277
Deferribacteres	0.028	0.027	0.027	0.024	0.022	0.107
Chlamydiae	0.025	0.026	0.026	0.022	0.02	0.176
Thermodesulfobacteria	0.024	0.022	0.023	0.02	0.017	0.00332
Aquificae	0.022	0.021	0.021	0.02	0.018	0.109
Elusimicrobia	0.022	0.02	0.021	0.018	0.014	0.114
Armatimonadetes	0.022	0.022	0.021	0.022	0.019	0.36
Thaumarchaeota	0.014	0.013	0.013	0.011	0.008	0.0238
Balneolaeota	0.013	0.012	0.012	0.012	0.009	0.0156
Chrysiogenetes	0.011	0.012	0.012	0.011	0.01	0.0234
Ignavibacteriae	0.01	0.01	0.009	0.009	0.008	0.195
Candidatus_Omnitrophica	0.01	0.01	0.01	0.01	0.009	0.391
Calditrichaeota	0.008	0.008	0.007	0.007	0.007	0.539
Dictyoglomi	0.007	0.005	0.005	0.006	0.003	0.0648
Candidatus_Bipolaricaulota	0.006	0.006	0.006	0.006	0.005	0.847
Candidatus_Absconditabacteria	0.004	0.003	0.004	0.003	0.003	0.197
Candidatus_Lokiarchaeota	0.002	0.001	0.001	0.001	0.001	0.0234
Caldiserica	0.002	0.002	0.002	0.002	0.001	0.123
Atribacterota	0.002	0.002	0.002	0.002	0.002	0.901
Candidatus_Cloacimonetes	0.002	0.002	0.002	0.002	0.002	0.938
Abundance sorted as per significance
Phylum	C	T1	T2	T3	T4	P
Thermodesulfobacteria	0.024	0.022	0.023	0.02	0.017	0.00332
Firmicutes	24.002	22.691	21.886	21.555	18.791	0.0069
Euryarchaeota	3.652	3.212	3.253	2.975	2.169	0.00863
Chloroflexi	0.228	0.224	0.219	0.213	0.187	0.01
Nitrospirae	0.04	0.04	0.038	0.038	0.033	0.0113
Balneolaeota	0.013	0.012	0.012	0.012	0.009	0.0156
Proteobacteria	24.179	25.043	25.364	25.543	30.161	0.016
Deinococcus_Thermus	0.384	0.388	0.376	0.375	0.337	0.0172
Candidatus_Lokiarchaeota	0.002	0.001	0.001	0.001	0.001	0.0234
Chrysiogenetes	0.011	0.012	0.012	0.011	0.01	0.0234
Thaumarchaeota	0.014	0.013	0.013	0.011	0.008	0.0238
Crenarchaeota	0.028	0.023	0.025	0.023	0.015	0.0277
Candidatus_Saccharibacteria	0.03	0.029	0.03	0.031	0.026	0.0287
Cyanobacteria	0.849	0.822	0.824	0.798	0.663	0.0302
Acidobacteria	0.246	0.252	0.247	0.245	0.223	0.035
Synergistetes	0.284	0.29	0.277	0.277	0.242	0.0352
Thermotogae	0.08	0.076	0.075	0.072	0.06	0.0365
Gemmatimonadetes	0.059	0.059	0.058	0.058	0.051	0.0486
Chlorobi	0.125	0.126	0.124	0.122	0.109	0.0497
Tenericutes	0.372	0.333	0.344	0.314	0.216	0.0521
Actinobacteria	14.709	15.121	15.463	16.113	15.871	0.0528
Spirochaetes	0.534	0.54	0.544	0.54	0.477	0.0636
Dictyoglomi	0.007	0.005	0.005	0.006	0.003	0.0648
Deferribacteres	0.028	0.027	0.027	0.024	0.022	0.107
Aquificae	0.022	0.021	0.021	0.02	0.018	0.109
Elusimicrobia	0.022	0.02	0.021	0.018	0.014	0.114
Caldiserica	0.002	0.002	0.002	0.002	0.001	0.123
Chlamydiae	0.025	0.026	0.026	0.022	0.02	0.176
Ignavibacteriae	0.01	0.01	0.009	0.009	0.008	0.195
Candidatus_Absconditabacteria	0.004	0.003	0.004	0.003	0.003	0.197
Candidatus_Thermoplasmatota	0.094	0.082	0.083	0.079	0.064	0.295
Planctomycetes	0.773	0.785	0.783	0.784	0.713	0.31
Fibrobacteres	0.894	1.006	1.146	1.323	1.53	0.346
Armatimonadetes	0.022	0.022	0.021	0.022	0.019	0.36
Candidatus_Omnitrophica	0.01	0.01	0.01	0.01	0.009	0.391
Fusobacteria	0.138	0.12	0.127	0.118	0.14	0.452
Bacteroidetes	27.493	27.924	27.906	27.621	27.225	0.489
Verrucomicrobia	0.502	0.51	0.505	0.5	0.449	0.523
Calditrichaeota	0.008	0.008	0.007	0.007	0.007	0.539
Kiritimatiellaeota	0.075	0.078	0.078	0.076	0.072	0.783
Candidatus_Bipolaricaulota	0.006	0.006	0.006	0.006	0.005	0.847
Atribacterota	0.002	0.002	0.002	0.002	0.002	0.901
Candidatus_Cloacimonetes	0.002	0.002	0.002	0.002	0.002	0.938
Heatmap
Phylum	C	T1	T2	T3	T4	P
Proteobacteria	24.179	25.043	25.364	25.543	30.161	0.016
Firmicutes	24.002	22.691	21.886	21.555	18.791	0.007
Candidatus_Lokiarchaeota	0.002	0.001	0.001	0.001	0.001	0.023
Chloroflexi	0.228	0.224	0.219	0.213	0.187	0.01
Thermotogae	0.08	0.076	0.075	0.072	0.06	0.037
Balneolaeota	0.013	0.012	0.012	0.012	0.009	0.016
Cyanobacteria	0.849	0.822	0.824	0.798	0.663	0.03
Euryarchaeota	3.652	3.212	3.253	2.975	2.169	0.009
Crenarchaeota	0.028	0.023	0.025	0.023	0.015	0.028
Thermodesulfobacteria	0.024	0.022	0.023	0.02	0.017	0.003
Thaumarchaeota	0.014	0.013	0.013	0.011	0.008	0.024
Candidatus_Saccharibacteria	0.03	0.029	0.03	0.031	0.026	0.029
Nitrospirae	0.04	0.04	0.038	0.038	0.033	0.011
Gemmatimonadetes	0.059	0.059	0.058	0.058	0.051	0.049
Deinococcus_Thermus	0.384	0.388	0.376	0.375	0.337	0.017
Synergistetes	0.284	0.29	0.277	0.277	0.242	0.035
Chrysiogenetes	0.011	0.012	0.012	0.011	0.01	0.023
Acidobacteria	0.246	0.252	0.247	0.245	0.223	0.035
Chlorobi	0.125	0.126	0.124	0.122	0.109	0.05

## Sheet: Order
Abundance wise list									Post hoc
Order	C	T1	T2	T3	T4	p (Kruskal Walis)			Order	group1	group2	estimate	estimate1	estimate2	p	p.adj	p.adj.signif
Bacteroidales	23.819	24.279	24.263	24.109	24.12	0.77			Acanthopleuribacterales	T4	T1	12	2.5	14.5	0.0041236	0.041236	*
Eubacteriales	17.404	17.174	16.448	16.288	14.243	0.03			Acidaminococcales	C	T4	-12.75	15.25	2.5	0.00230498	0.0230498	*
Burkholderiales	3.686	4.184	4.28	4.472	6.911	0.019			Acidimicrobiales	T4	T1	12.25	3	15.25	0.0034081	0.034081	*
Bacillales	3.481	3.379	3.302	3.214	2.708	0.00396			Acidithiobacillales	T4	T1	13	3.25	16.25	0.00188617	0.0188617	*
Methanobacteriales	3.4	2.936	2.98	2.68	1.852	0.00966			Acidobacteriales	T4	T1	12.25	2.5	14.75	0.0034081	0.034081	*
Hyphomicrobiales	3.174	3.195	3.147	3.159	2.859	0.0397			Acidobacteriales	T4	T2	11.75	2.5	14.25	0.00497285	0.0447556	*
Micrococcales	2.749	3.256	3.809	4.398	5.339	0.00109			Actinomycetales	C	T4	-12.25	14.75	2.5	0.0034081	0.0306729	*
Streptomycetales	2.173	2.222	2.175	2.204	2.033	0.048			Actinomycetales	T4	T1	12.25	2.5	14.75	0.0034081	0.0306729	*
Cytophagales	2.162	2.191	2.133	2.061	1.73	0.00734			Aeromonadales	T1	T3	-11.75	16.25	4.5	0.00497285	0.0497285	*
Corynebacteriales	2.153	2.194	2.15	2.236	2.014	0.0179			Alteromonadales	C	T4	-13.25	15.75	2.5	0.00153832	0.0138449	*
Lactobacillales	2.103	1.215	1.177	1.142	0.954	0.00349			Alteromonadales	T4	T1	13.25	2.5	15.75	0.00153832	0.0138449	*
Coriobacteriales	1.764	1.603	1.571	1.506	1.25	0.0253			Ardenticatenales	T4	T1	13.5	3	16.5	0.00125044	0.0125044	*
Pseudomonadales	1.738	1.756	2.047	1.863	2.877	0.0129			Bacteroidetes_Order_II__Incertae_sedis	T4	T1	12.25	2.5	14.75	0.0034081	0.034081	*
Flavobacteriales	1.73	1.685	1.725	1.67	1.569	0.326			Bdellovibrionales	C	T4	-12.25	15	2.75	0.0034081	0.034081	*
Enterobacterales	1.691	1.676	1.734	1.708	2.092	0.0147			Bryobacterales	C	T4	-12	16.25	4.25	0.0041236	0.041236	*
Eggerthellales	1.327	1.296	1.294	1.292	1.149	0.253			Candidatus_Brocadiales	T4	T1	12	3.25	15.25	0.0041236	0.041236	*
Sphingomonadales	1.101	1.111	1.104	1.098	1.014	0.054			Candidatus_Saccharimonadales	T4	T3	12.75	2.75	15.5	0.00230498	0.0230498	*
Xanthomonadales	1.064	1.412	1.687	2.045	3.958	0.00109			Candidatus_Sulfidibacteriales	C	T4	-11.75	14.25	2.5	0.00497285	0.0447556	*
Fibrobacterales	0.975	1.097	1.249	1.44	1.652	0.346			Candidatus_Sulfidibacteriales	T4	T1	13.75	2.5	16.25	0.00101304	0.0101304	*
Rhodobacterales	0.939	0.945	0.935	0.927	0.854	0.028			Cardiobacteriales	C	T4	-13.25	15.75	2.5	0.00153832	0.0138449	*
Desulfovibrionales	0.88	0.872	0.861	0.847	0.757	0.02			Caulobacterales	T4	T1	13	2.5	15.5	0.00188617	0.0188617	*
Propionibacteriales	0.858	0.879	0.865	0.884	0.815	0.0489			Cellvibrionales	C	T4	-12.75	15.25	2.5	0.00230498	0.0230498	*
Rhodospirillales	0.829	0.838	0.831	0.838	0.784	0.0762			Cellvibrionales	T4	T1	12.25	2.5	14.75	0.0034081	0.0306729	*
Myxococcales	0.735	0.754	0.741	0.749	0.669	0.0515			Chitinophagales	T4	T1	12.75	2.5	15.25	0.00230498	0.0230498	*
Pseudonocardiales	0.601	0.603	0.597	0.6	0.559	0.0534			Chroococcales	C	T4	-12.25	14.75	2.5	0.0034081	0.034081	*
Desulfuromonadales	0.597	0.59	0.581	0.58	0.51	0.0136			Chthonomonadales	C	T4	-12.25	14.75	2.5	0.0034081	0.034081	*
Selenomonadales	0.561	0.45	0.441	0.414	0.377	0.00387			Deinococcales	T4	T1	13.25	2.5	15.75	0.00153832	0.0153832	*
Aeromonadales	0.555	0.582	0.45	0.417	0.514	0.028			Desulfarculales	T4	T1	11.75	2.5	14.25	0.00497285	0.0497285	*
Sphingobacteriales	0.555	0.563	0.563	0.546	0.546	0.416			Desulfobacterales	C	T4	-13.25	15.75	2.5	0.00153832	0.0153832	*
Spirochaetales	0.519	0.532	0.534	0.528	0.474	0.0409			Desulfobacterales	T4	T1	12	2.5	14.5	0.0041236	0.0371124	*
Bifidobacteriales	0.516	0.504	0.494	0.499	0.427	0.0442			Emcibacterales	C	T4	-12.5	16	3.5		0.0280744	*
Oceanospirillales	0.485	0.486	0.47	0.465	0.412	0.00616			Endomicrobiales	C	T4	-11.75	14.75	3		0.0497285	*
Micromonosporales	0.48	0.497	0.487	0.487	0.454	0.0622			Enterobacterales	T4	T1	-13.25	18.5	5.25		0.0153832	*
Neisseriales	0.453	0.447	0.43	0.431	0.388	0.00222			Erysipelotrichales	C	T3	-12	18.5	6.5		0.0371124	*
Actinomycetales	0.45	0.444	0.432	0.434	0.382	0.0198			Gloeobacterales	C	T4	-12.5	15	2.5		0.0280744	*
Chitinophagales	0.424	0.431	0.42	0.412	0.351	0.02			Gloeobacterales	T4	T1	11.75	2.5	14.25		0.0447556	*
Chromatiales	0.399	0.401	0.385	0.383	0.347	0.00278			Halanaerobiales	C	T4	-12.5	15	2.5		0.0280744	*
Alteromonadales	0.378	0.365	0.35	0.326	0.258	0.00444			Halobacteriales	T4	T1	12	2.75	14.75		0.041236	*
Campylobacterales	0.368	0.32	0.358	0.34	0.299	0.801			Kangiellales	C	T4	-12.75	16.25	3.5		0.0207448	*
Caulobacterales	0.338	0.342	0.334	0.335	0.304	0.0258			Kangiellales	T4	T1	12.75	3.5	16.25		0.0207448	*
Desulfobacterales	0.326	0.323	0.32	0.318	0.275	0.0137			Legionellales	T4	T1	11.75	2.5	14.25		0.0497285	*
Erysipelotrichales	0.325	0.303	0.294	0.284	0.229	0.00139			Marinilabiliales	T4	T1	12.5	3	15.5		0.0280744	*
Streptosporangiales	0.325	0.332	0.328	0.329	0.299	0.0506			Methylacidiphilales	T4	T1	13.25	3.25	16.5		0.0153832	*
Synergistales	0.31	0.317	0.302	0.301	0.261	0.0282			Methylacidiphilales	T4	T2	11.75	3.25	15		0.0447556	*
Synechococcales	0.292	0.293	0.284	0.278	0.244	0.0107			Miltoncostaeales	T4	T1	12.25	3.5	15.75		0.034081	*
Vibrionales	0.284	0.265	0.255	0.244	0.201	0.0113			Natranaerobiales	C	T4	-12.25	15.25	3		0.034081	*
Nostocales	0.284	0.264	0.271	0.262	0.197	0.054			Neisseriales	T4	T1	13	2.5	15.5		0.0169755	*
Rhodocyclales	0.281	0.29	0.288	0.288	0.279	0.395			Nitrospirales	C	T4	-13	15.5	2.5		0.0188617	*
Verrucomicrobiales	0.273	0.277	0.276	0.273	0.241	0.209			Nitrospirales	T4	T1	11.75	2.5	14.25		0.0447556	*
Deinococcales	0.268	0.272	0.263	0.261	0.234	0.0175			Oceanospirillales	C	T4	-12.25	14.75	2.5		0.0306729	*
Thermoanaerobacterales	0.266	0.256	0.251	0.246	0.209	0.00361			Oscillatoriales	C	T4	-12.5	15	2.5		0.0280744	*
Acidaminococcales	0.251	0.247	0.239	0.234	0.199	0.0231			Oscillatoriales	T4	T2	12	2.5	14.5		0.0371124	*
Moraxellales	0.241	0.339	0.337	0.352	0.876	0.0111			Pasteurellales	C	T4	-13.25	16	2.75		0.0153832	*
Pirellulales	0.241	0.246	0.25	0.25	0.228	0.089			Pelagibacterales	T4	T1	11.75	2.5	14.25		0.0497285	*
Veillonellales	0.228	0.223	0.219	0.21	0.179	0.00863			Rhodobacterales	T4	T1	13	2.5	15.5		0.0188617	*
Nitrosomonadales	0.209	0.204	0.202	0.202	0.186	0.0153			Rubrobacterales	T4	T3	12	2.5	14.5		0.041236	*
Planctomycetales	0.204	0.205	0.201	0.204	0.182	0.356			Saprospirales	T4	T1	13.25	2.5	15.75		0.0153832	*
Tissierellales	0.197	0.183	0.179	0.172	0.136	0.00523			Solirubrobacterales	T4	T1	12.5	2.5	15		0.0280744	*
Opitutales	0.195	0.197	0.193	0.192	0.174	0.619			Solirubrobacterales	T4	T2	11.75	2.5	14.25		0.0447556	*
Cellvibrionales	0.173	0.173	0.168	0.165	0.142	0.0116			Synechococcales	C	T4	-12.5	15	2.5		0.0252669	*
Methylococcales	0.165	0.169	0.164	0.163	0.147	0.0132			Synechococcales	T4	T1	13	2.5	15.5		0.0188617	*
Mycoplasmatales	0.165	0.149	0.152	0.139	0.093	0.0421			Synergistales	T4	T1	13	2.75	15.75		0.0188617	*
Halobacteriales	0.155	0.159	0.157	0.158	0.142	0.0447			Thermales	T4	T1	13.25	2.5	15.75		0.0153832	*
Fusobacteriales	0.15	0.131	0.139	0.128	0.151	0.461			Thermotogales	C	T4	-12.5	15	2.5		0.0280744	*
Acidobacteriales	0.147	0.151	0.15	0.148	0.133	0.0267			Thiotrichales	C	T4	-12.5	15	2.5		0.0280744	*
Chlorobiales	0.136	0.138	0.136	0.133	0.117	0.0472			Veillonellales	C	T4	-13.75	16.25	2.5		0.0101304	*
Thermales	0.133	0.135	0.129	0.13	0.115	0.0258			Vibrionales	C	T4	-12	14.5	2.5		0.0371124	*
Pasteurellales	0.127	0.11	0.112	0.097	0.08	0.00832			Vibrionales	T4	T1	13.25	2.5	15.75		0.0153832	*
Bacteroidetes_Order_II__Incertae_sedis	0.127	0.127	0.126	0.122	0.11	0.0171			Xanthomonadales	C	T3	12	2.5	14.5		0.0329888	*
Gemmatales	0.124	0.125	0.125	0.125	0.115	0.56			Xanthomonadales	T4	T1	-12	18.5	6.5		0.0329888	*
Entomoplasmatales	0.11	0.097	0.101	0.092	0.062	0.0622			Cardiobacteriales	T4	T1	14.25	2.5	16.75		0.00658253	**
Isosphaerales	0.105	0.109	0.107	0.107	0.097	0.114			Chromatiales	C	T4	-14	16.5	2.5		0.00817973	**
Thiotrichales	0.104	0.097	0.094	0.088	0.068	0.022			Chromatiales	T4	T1	13.75	2.5	16.25		0.0091174	**
Rubrobacterales	0.101	0.1	0.1	0.103	0.087	0.0359			Chrysiogenales	T4	T1	14	3	17		0.00817973	**
Methanomassiliicoccales	0.098	0.086	0.086	0.082	0.066	0.295			Dehalococcoidales	C	T4	-14.75	17.25	2.5		0.00422007	**
Oscillatoriales	0.092	0.09	0.09	0.087	0.072	0.0103			Desulfuromonadales	C	T4	-14	16.5	2.5		0.00817973	**
Marinilabiliales	0.092	0.094	0.092	0.086	0.076	0.0188			Erysipelotrichales	C	T4	-16	18.5	2.5		0.00130915	**
Haloferacales	0.092	0.09	0.091	0.091	0.083	0.121			Geodermatophilales	T4	T3	15.25	2.5	17.75		0.00266927	**
Solirubrobacterales	0.089	0.092	0.091	0.089	0.082	0.0231			Lactobacillales	C	T4	-16	18.5	2.5		0.00130915	**
Natrialbales	0.087	0.092	0.089	0.09	0.082	0.0139			Moraxellales	C	T4	15	3.5	18.5		0.00336194	**
Acidimicrobiales	0.081	0.083	0.078	0.079	0.072	0.0316			Natrialbales	T4	T1	14	2.5	16.5		0.00817973	**
Pseudanabaenales	0.079	0.077	0.078	0.075	0.065	0.0262			Neisseriales	C	T4	-15	17.5	2.5		0.00336194	**
Acholeplasmatales	0.075	0.067	0.071	0.063	0.047	0.0975			Nitrosomonadales	C	T4	-14	16.5	2.5		0.00817973	**
Chroococcales	0.072	0.068	0.068	0.064	0.052	0.0287			Oceanospirillales	T4	T1	14	2.5	16.5		0.00817973	**
Gemmatimonadales	0.064	0.064	0.063	0.063	0.055	0.0442			Syntrophobacterales	C	T4	-14	16.5	2.5		0.00817973	**
Methanomicrobiales	0.064	0.054	0.056	0.053	0.047	0.474			Thermoanaerobacterales	C	T4	-15.5	18	2.5		0.00211217	**
Legionellales	0.061	0.058	0.057	0.054	0.042	0.0284			Thermodesulfobacteriales	C	T4	-14.75	17.25	2.5		0.00422007	**
Rickettsiales	0.058	0.051	0.054	0.05	0.034	0.0432			Thermosediminibacterales	C	T4	-14.25	17.25	3		0.00658253	**
Candidatus_Sulfidibacteriales	0.055	0.057	0.053	0.052	0.039	0.0118			Tissierellales	C	T4	-15	17.5	2.5		0.00336194	**
Frankiales	0.055	0.056	0.056	0.054	0.05	0.0875			Xanthomonadales	C	T4	16	2.5	18.5		0.00130915	**
Anaerolineales	0.051	0.049	0.05	0.047	0.04	0.0404
Thermotogales	0.049	0.045	0.045	0.043	0.036	0.0277
Phycisphaerales	0.048	0.049	0.049	0.049	0.043	0.064
Geodermatophilales	0.045	0.044	0.045	0.048	0.041	0.00863			Important Orders
Bradymonadales	0.045	0.043	0.045	0.043	0.039	0.0845
Vicinamibacterales	0.045	0.047	0.044	0.046	0.042	0.383			Eubacteriales	C	T4	-12.75	15.5	2.75		0.0230498	*
Kiritimatiellales	0.044	0.047	0.046	0.045	0.043	0.612			Burkholderiales	C	T4	13.25	5.25	18.5		0.0153832	*
Thermococcales	0.043	0.039	0.04	0.037	0.033	0.0232			Bacillales	T4	T1	11.75	2.5	14.25		0.0447556	*
Methanosarcinales	0.042	0.039	0.038	0.038	0.03	0.0421			Hyphomicrobiales	T4	T1	11.75	2.5	14.25		0.0497285	*
Nevskiales	0.041	0.041	0.039	0.041	0.036	0.02			Micrococcales	C	T3	12	2.5	14.5		0.0329888	*
Saprospirales	0.04	0.042	0.039	0.038	0.031	0.0207			Micrococcales	T4	T1	-12	18.5	6.5		0.0329888	*
Sedimentisphaerales	0.038	0.037	0.036	0.035	0.031	0.087			Cytophagales	C	T4	-11.75	14.25	2.5		0.0447556	*
Halanaerobiales	0.037	0.034	0.035	0.032	0.025	0.0255			Cytophagales	T4	T1	13.75	2.5	16.25		0.0101304	*
Nitrospirales	0.036	0.035	0.033	0.035	0.03	0.0133			Corynebacteriales	T4	T3	13.25	2.5	15.75		0.0153832	*
Thermosediminibacterales	0.036	0.034	0.034	0.034	0.029	0.0172			Coriobacteriales	C	T4	-13	15.75	2.75		0.0188617	*
Acidiferrobacterales	0.036	0.038	0.035	0.037	0.032	0.0553			Pseudomonadales	C	T4	13	5	18		0.0188617	*
Leptospirales	0.034	0.034	0.033	0.034	0.026	0.0836			Pseudomonadales	T4	T1	-12	18	6		0.0371124	*
Puniceicoccales	0.034	0.035	0.036	0.034	0.03	0.0998			Desulfovibrionales	C	T4	-13	15.5	2.5		0.0188617	*
Acidithiobacillales	0.033	0.035	0.031	0.032	0.03	0.0342			Propionibacteriales	T4	T3	12	3.25	15.25		0.041236	*
Maricaulales	0.033	0.034	0.034	0.034	0.029	0.0663			Selenomonadales	C	T4	-13.75	16.25	2.5		0.0101304	*
Tichowtungiales	0.033	0.033	0.034	0.032	0.03	0.555			Selenomonadales	T4	T1	12.25	2.5	14.75		0.0306729	*
Gloeobacterales	0.032	0.031	0.03	0.031	0.026	0.017			Thermococcales	C	T4	-13.25	16.25	3		0.0153832	*
Ardenticatenales	0.032	0.033	0.031	0.03	0.027	0.0231			Methanosarcinales	C	T4	-12.25	15	2.75		0.034081	*
Nakamurellales	0.032	0.032	0.031	0.033	0.028	0.0775			Methanococcales	C	T4	-11.75	14.5	2.75		0.0447556	*
Hyphomonadales	0.032	0.032	0.031	0.03	0.029	0.084			Methanococcales	T4	T1	11.75	2.75	14.5		0.0447556	*
Syntrophobacterales	0.031	0.029	0.028	0.029	0.024	0.0187			Methylococcales	T4	T1	14.5	2.5	17		0.00527943	**
Deferribacterales	0.031	0.029	0.029	0.026	0.024	0.0745			Micrococcales	C	T4	16	2.5	18.5		0.00130915	**
Chloroflexales	0.031	0.03	0.03	0.029	0.027	0.183			Methanobacteriales	C	T4	-14.5	17	2.5		0.00527943	**
Miltoncostaeales	0.029	0.031	0.03	0.028	0.026	0.0399
Bryobacterales	0.029	0.029	0.028	0.028	0.026	0.0753
Brachyspirales	0.029	0.022	0.025	0.025	0.015	0.097
Desulfarculales	0.028	0.029	0.029	0.029	0.025	0.0421			Order Heat map clusterwise data
Cardiobacteriales	0.027	0.027	0.024	0.025	0.021	0.00354
Mycoplasmoidales	0.027	0.023	0.023	0.022	0.013	0.0775			Micrococcales	2.749	3.256	3.809	4.398	5.339	0.00109
Limnochordales	0.027	0.026	0.027	0.027	0.023	0.212
Thermodesulfobacteriales	0.026	0.024	0.025	0.022	0.019	0.00347			Burkholderiales	3.686	4.184	4.28	4.472	6.911	0.019
Methanococcales	0.024	0.02	0.02	0.019	0.013	0.0252			Xanthomonadales	1.064	1.412	1.687	2.045	3.958	0.00109
Jiangellales	0.024	0.025	0.025	0.025	0.023	0.43			Pseudomonadales	1.738	1.756	2.047	1.863	2.877	0.0129
Bdellovibrionales	0.023	0.022	0.023	0.021	0.017	0.0262			Enterobacterales	1.691	1.676	1.734	1.708	2.092	0.0147
Syntrophales	0.023	0.025	0.024	0.024	0.021	0.0367
Nautiliales	0.022	0.022	0.022	0.021	0.018	0.126			Corynebacteriales	2.153	2.194	2.15	2.236	2.014	0.0179
Tepidisphaerales	0.022	0.022	0.02	0.022	0.019	0.293			Propionibacteriales	0.858	0.879	0.865	0.884	0.815	0.0489
Dehalococcoidales	0.021	0.02	0.018	0.018	0.015	0.00664			Streptomycetales	2.173	2.222	2.175	2.204	2.033	0.048
Petrotogales	0.021	0.02	0.02	0.019	0.014	0.0407			Spirochaetales	0.519	0.532	0.534	0.528	0.474	0.0409
Glycomycetales	0.021	0.021	0.021	0.019	0.018	0.0463
Acanthopleuribacterales	0.02	0.022	0.02	0.021	0.017	0.0334			Methanobacteriales	3.4	2.936	2.98	2.68	1.852	0.00966
Sphaerobacterales	0.02	0.018	0.019	0.018	0.016	0.11			Coriobacteriales	1.764	1.603	1.571	1.506	1.25	0.0253
Tepidiformales	0.019	0.018	0.018	0.019	0.016	0.112			Eubacteriales	17.404	17.174	16.448	16.288	14.243	0.03
Caldilineales	0.018	0.019	0.019	0.018	0.017	0.107			Bacillales	3.481	3.379	3.302	3.214	2.708	0.00396
Aquificales	0.017	0.017	0.017	0.016	0.014	0.178			Desulfovibrionales	0.88	0.872	0.861	0.847	0.757	0.02
Catenulisporales	0.017	0.018	0.018	0.018	0.016	0.269			Cytophagales	2.162	2.191	2.133	2.061	1.73	0.00734
Chroococcidiopsidales	0.017	0.017	0.017	0.017	0.013	0.448			Rhodobacterales	0.939	0.945	0.935	0.927	0.854	0.028
Endomicrobiales	0.016	0.015	0.015	0.013	0.01	0.0252			Hyphomicrobiales	3.174	3.195	3.147	3.159	2.859	0.0397
Candidatus_Nanopelagicales	0.016	0.015	0.016	0.015	0.013	0.125			Desulfuromonadales	0.597	0.59	0.581	0.58	0.51	0.0136
Euzebyales	0.016	0.017	0.017	0.017	0.015	0.255
Fimbriimonadales	0.016	0.018	0.016	0.018	0.015	0.645			Lactobacillales	2.103	1.215	1.177	1.142	0.954	0.00349
Pelagibacterales	0.015	0.014	0.013	0.012	0.008	0.0355
Sulfolobales	0.014	0.011	0.013	0.011	0.006	0.0381			Aeromonadales	0.555	0.582	0.45	0.417	0.514	0.028
Candidatus_Nanosynbacterales	0.014	0.014	0.015	0.014	0.012	0.0715
Egicoccales	0.013	0.014	0.014	0.014	0.011	0.109
Chlamydiales	0.013	0.013	0.014	0.012	0.01	0.116
Kosmotogales	0.013	0.014	0.013	0.013	0.012	0.334
Parachlamydiales	0.013	0.014	0.014	0.012	0.011	0.371
Chrysiogenales	0.012	0.014	0.013	0.012	0.011	0.0234
Orbales	0.012	0.01	0.01	0.01	0.006	0.0344
Methanocellales	0.012	0.011	0.011	0.01	0.01	0.207
Immundisolibacterales	0.012	0.013	0.013	0.013	0.012	0.696
Jatrophihabitantales	0.012	0.012	0.013	0.012	0.012	0.908
Trueperales	0.011	0.012	0.012	0.011	0.01	0.0383
Emcibacterales	0.011	0.01	0.011	0.01	0.009	0.0432
Holosporales	0.011	0.01	0.01	0.01	0.007	0.0793
Mariprofundales	0.011	0.01	0.011	0.01	0.009	0.167
Egibacterales	0.011	0.01	0.011	0.011	0.009	0.378
Kineosporiales	0.011	0.012	0.01	0.011	0.011	0.791
Parvularculales	0.01	0.011	0.011	0.01	0.009	0.028
Natranaerobiales	0.01	0.01	0.009	0.009	0.007	0.0447
Bacteriovoracales	0.01	0.01	0.01	0.01	0.008	0.0784
Methanotrichales	0.01	0.01	0.01	0.009	0.008	0.12
Ignavibacteriales	0.01	0.01	0.01	0.01	0.008	0.158
Kangiellales	0.009	0.009	0.007	0.007	0.006	0.0062
Calditrichales	0.009	0.009	0.008	0.008	0.008	0.493
Thermomicrobiales	0.009	0.009	0.009	0.009	0.008	0.582
Candidatus_Saccharimonadales	0.008	0.007	0.008	0.008	0.006	0.0322
Candidatus_Brocadiales	0.008	0.008	0.008	0.007	0.006	0.0363
Thermodesulfovibrionales	0.008	0.008	0.008	0.007	0.006	0.0798
Pleurocapsales	0.008	0.007	0.007	0.006	0.005	0.102
Salinisphaerales	0.008	0.008	0.008	0.008	0.007	0.205
Candidatus_Izemoplasmatales	0.007	0.007	0.007	0.006	0.005	0.0385
Chthonomonadales	0.007	0.007	0.007	0.007	0.005	0.0388
Koleobacterales	0.007	0.006	0.007	0.007	0.005	0.0547
Ktedonobacterales	0.007	0.007	0.007	0.007	0.006	0.0604
Nitrosopumilales	0.007	0.006	0.006	0.005	0.003	0.0629
Dictyoglomales	0.007	0.006	0.006	0.006	0.003	0.0648
Elusimicrobiales	0.007	0.007	0.007	0.007	0.005	0.619
Sporichthyales	0.007	0.007	0.007	0.007	0.007	0.944
Silvanigrellales	0.006	0.005	0.005	0.005	0.003	0.057
Actinopolysporales	0.006	0.007	0.006	0.007	0.006	0.307
Desulfurobacteriales	0.006	0.006	0.006	0.005	0.005	0.323
Acidothermales	0.006	0.006	0.006	0.006	0.005	0.66
Methylacidiphilales	0.005	0.005	0.005	0.004	0.004	0.00919
Nitrososphaerales	0.005	0.004	0.004	0.004	0.003	0.184
Phototrophicales	0.005	0.006	0.005	0.005	0.005	0.205
Kordiimonadales	0.005	0.006	0.005	0.006	0.005	0.266
Thermoproteales	0.005	0.005	0.006	0.005	0.005	0.292
Candidatus_Uabimicrobiales	0.005	0.005	0.005	0.005	0.004	0.336
Magnetococcales	0.005	0.006	0.005	0.005	0.005	0.575
Candidatus_Babeliales	0.004	0.003	0.004	0.003	0.003	0.665
Hydrogenophilales	0.004	0.004	0.004	0.004	0.004	0.948
Gloeomargaritales	0.003	0.003	0.003	0.003	0.003	0.96
Sneathiellales	0.002	0.003	0.002	0.002	0.002	0.754
Abundance sorted as per significance
Order	C	T1	T2	T3	T4	p
Micrococcales	2.749	3.256	3.809	4.398	5.339	0.00109
Xanthomonadales	1.064	1.412	1.687	2.045	3.958	0.00109
Erysipelotrichales	0.325	0.303	0.294	0.284	0.229	0.00139
Neisseriales	0.453	0.447	0.43	0.431	0.388	0.00222
Chromatiales	0.399	0.401	0.385	0.383	0.347	0.00278
Thermodesulfobacteriales	0.026	0.024	0.025	0.022	0.019	0.00347
Lactobacillales	2.103	1.215	1.177	1.142	0.954	0.00349
Cardiobacteriales	0.027	0.027	0.024	0.025	0.021	0.00354
Thermoanaerobacterales	0.266	0.256	0.251	0.246	0.209	0.00361
Selenomonadales	0.561	0.45	0.441	0.414	0.377	0.00387
Bacillales	3.481	3.379	3.302	3.214	2.708	0.00396
Alteromonadales	0.378	0.365	0.35	0.326	0.258	0.00444
Tissierellales	0.197	0.183	0.179	0.172	0.136	0.00523
Oceanospirillales	0.485	0.486	0.47	0.465	0.412	0.00616
Kangiellales	0.009	0.009	0.007	0.007	0.006	0.0062
Dehalococcoidales	0.021	0.02	0.018	0.018	0.015	0.00664
Cytophagales	2.162	2.191	2.133	2.061	1.73	0.00734
Pasteurellales	0.127	0.11	0.112	0.097	0.08	0.00832
Geodermatophilales	0.045	0.044	0.045	0.048	0.041	0.00863
Veillonellales	0.228	0.223	0.219	0.21	0.179	0.00863
Methylacidiphilales	0.005	0.005	0.005	0.004	0.004	0.00919
Methanobacteriales	3.4	2.936	2.98	2.68	1.852	0.00966
Oscillatoriales	0.092	0.09	0.09	0.087	0.072	0.0103
Synechococcales	0.292	0.293	0.284	0.278	0.244	0.0107
Moraxellales	0.241	0.339	0.337	0.352	0.876	0.0111
Vibrionales	0.284	0.265	0.255	0.244	0.201	0.0113
Cellvibrionales	0.173	0.173	0.168	0.165	0.142	0.0116
Candidatus_Sulfidibacteriales	0.055	0.057	0.053	0.052	0.039	0.0118
Pseudomonadales	1.738	1.756	2.047	1.863	2.877	0.0129
Methylococcales	0.165	0.169	0.164	0.163	0.147	0.0132
Nitrospirales	0.036	0.035	0.033	0.035	0.03	0.0133
Desulfuromonadales	0.597	0.59	0.581	0.58	0.51	0.0136
Desulfobacterales	0.326	0.323	0.32	0.318	0.275	0.0137
Natrialbales	0.087	0.092	0.089	0.09	0.082	0.0139
Enterobacterales	1.691	1.676	1.734	1.708	2.092	0.0147
Nitrosomonadales	0.209	0.204	0.202	0.202	0.186	0.0153
Gloeobacterales	0.032	0.031	0.03	0.031	0.026	0.017
Bacteroidetes_Order_II__Incertae_sedis	0.127	0.127	0.126	0.122	0.11	0.0171
Thermosediminibacterales	0.036	0.034	0.034	0.034	0.029	0.0172
Deinococcales	0.268	0.272	0.263	0.261	0.234	0.0175
Corynebacteriales	2.153	2.194	2.15	2.236	2.014	0.0179
Syntrophobacterales	0.031	0.029	0.028	0.029	0.024	0.0187
Marinilabiliales	0.092	0.094	0.092	0.086	0.076	0.0188
Burkholderiales	3.686	4.184	4.28	4.472	6.911	0.019
Actinomycetales	0.45	0.444	0.432	0.434	0.382	0.0198
Chitinophagales	0.424	0.431	0.42	0.412	0.351	0.02
Desulfovibrionales	0.88	0.872	0.861	0.847	0.757	0.02
Nevskiales	0.041	0.041	0.039	0.041	0.036	0.02
Saprospirales	0.04	0.042	0.039	0.038	0.031	0.0207
Thiotrichales	0.104	0.097	0.094	0.088	0.068	0.022
Acidaminococcales	0.251	0.247	0.239	0.234	0.199	0.0231
Ardenticatenales	0.032	0.033	0.031	0.03	0.027	0.0231
Solirubrobacterales	0.089	0.092	0.091	0.089	0.082	0.0231
Thermococcales	0.043	0.039	0.04	0.037	0.033	0.0232
Chrysiogenales	0.012	0.014	0.013	0.012	0.011	0.0234
Endomicrobiales	0.016	0.015	0.015	0.013	0.01	0.0252
Methanococcales	0.024	0.02	0.02	0.019	0.013	0.0252
Coriobacteriales	1.764	1.603	1.571	1.506	1.25	0.0253
Halanaerobiales	0.037	0.034	0.035	0.032	0.025	0.0255
Caulobacterales	0.338	0.342	0.334	0.335	0.304	0.0258
Thermales	0.133	0.135	0.129	0.13	0.115	0.0258
Bdellovibrionales	0.023	0.022	0.023	0.021	0.017	0.0262
Pseudanabaenales	0.079	0.077	0.078	0.075	0.065	0.0262
Acidobacteriales	0.147	0.151	0.15	0.148	0.133	0.0267
Thermotogales	0.049	0.045	0.045	0.043	0.036	0.0277
Aeromonadales	0.555	0.582	0.45	0.417	0.514	0.028
Parvularculales	0.01	0.011	0.011	0.01	0.009	0.028
Rhodobacterales	0.939	0.945	0.935	0.927	0.854	0.028
Synergistales	0.31	0.317	0.302	0.301	0.261	0.0282
Legionellales	0.061	0.058	0.057	0.054	0.042	0.0284
Chroococcales	0.072	0.068	0.068	0.064	0.052	0.0287
Eubacteriales	17.404	17.174	16.448	16.288	14.243	0.03
Acidimicrobiales	0.081	0.083	0.078	0.079	0.072	0.0316
Candidatus_Saccharimonadales	0.008	0.007	0.008	0.008	0.006	0.0322
Acanthopleuribacterales	0.02	0.022	0.02	0.021	0.017	0.0334
Acidithiobacillales	0.033	0.035	0.031	0.032	0.03	0.0342
Orbales	0.012	0.01	0.01	0.01	0.006	0.0344
Pelagibacterales	0.015	0.014	0.013	0.012	0.008	0.0355
Rubrobacterales	0.101	0.1	0.1	0.103	0.087	0.0359
Candidatus_Brocadiales	0.008	0.008	0.008	0.007	0.006	0.0363
Syntrophales	0.023	0.025	0.024	0.024	0.021	0.0367
Sulfolobales	0.014	0.011	0.013	0.011	0.006	0.0381
Trueperales	0.011	0.012	0.012	0.011	0.01	0.0383
Candidatus_Izemoplasmatales	0.007	0.007	0.007	0.006	0.005	0.0385
Chthonomonadales	0.007	0.007	0.007	0.007	0.005	0.0388
Hyphomicrobiales	3.174	3.195	3.147	3.159	2.859	0.0397
Miltoncostaeales	0.029	0.031	0.03	0.028	0.026	0.0399
Anaerolineales	0.051	0.049	0.05	0.047	0.04	0.0404
Petrotogales	0.021	0.02	0.02	0.019	0.014	0.0407
Spirochaetales	0.519	0.532	0.534	0.528	0.474	0.0409
Desulfarculales	0.028	0.029	0.029	0.029	0.025	0.0421
Methanosarcinales	0.042	0.039	0.038	0.038	0.03	0.0421
Mycoplasmatales	0.165	0.149	0.152	0.139	0.093	0.0421
Emcibacterales	0.011	0.01	0.011	0.01	0.009	0.0432
Rickettsiales	0.058	0.051	0.054	0.05	0.034	0.0432
Bifidobacteriales	0.516	0.504	0.494	0.499	0.427	0.0442
Gemmatimonadales	0.064	0.064	0.063	0.063	0.055	0.0442
Halobacteriales	0.155	0.159	0.157	0.158	0.142	0.0447
Natranaerobiales	0.01	0.01	0.009	0.009	0.007	0.0447
Glycomycetales	0.021	0.021	0.021	0.019	0.018	0.0463
Chlorobiales	0.136	0.138	0.136	0.133	0.117	0.0472
Streptomycetales	2.173	2.222	2.175	2.204	2.033	0.048
Propionibacteriales	0.858	0.879	0.865	0.884	0.815	0.0489
Streptosporangiales	0.325	0.332	0.328	0.329	0.299	0.0506
Myxococcales	0.735	0.754	0.741	0.749	0.669	0.0515
Pseudonocardiales	0.601	0.603	0.597	0.6	0.559	0.0534
Nostocales	0.284	0.264	0.271	0.262	0.197	0.054
Sphingomonadales	1.101	1.111	1.104	1.098	1.014	0.054
Koleobacterales	0.007	0.006	0.007	0.007	0.005	0.0547
Acidiferrobacterales	0.036	0.038	0.035	0.037	0.032	0.0553
Silvanigrellales	0.006	0.005	0.005	0.005	0.003	0.057
Ktedonobacterales	0.007	0.007	0.007	0.007	0.006	0.0604
Entomoplasmatales	0.11	0.097	0.101	0.092	0.062	0.0622
Micromonosporales	0.48	0.497	0.487	0.487	0.454	0.0622
Nitrosopumilales	0.007	0.006	0.006	0.005	0.003	0.0629
Phycisphaerales	0.048	0.049	0.049	0.049	0.043	0.064
Dictyoglomales	0.007	0.006	0.006	0.006	0.003	0.0648
Maricaulales	0.033	0.034	0.034	0.034	0.029	0.0663
Candidatus_Nanosynbacterales	0.014	0.014	0.015	0.014	0.012	0.0715
Deferribacterales	0.031	0.029	0.029	0.026	0.024	0.0745
Bryobacterales	0.029	0.029	0.028	0.028	0.026	0.0753
Rhodospirillales	0.829	0.838	0.831	0.838	0.784	0.0762
Mycoplasmoidales	0.027	0.023	0.023	0.022	0.013	0.0775
Nakamurellales	0.032	0.032	0.031	0.033	0.028	0.0775
Bacteriovoracales	0.01	0.01	0.01	0.01	0.008	0.0784
Holosporales	0.011	0.01	0.01	0.01	0.007	0.0793
Thermodesulfovibrionales	0.008	0.008	0.008	0.007	0.006	0.0798
Leptospirales	0.034	0.034	0.033	0.034	0.026	0.0836
Hyphomonadales	0.032	0.032	0.031	0.03	0.029	0.084
Bradymonadales	0.045	0.043	0.045	0.043	0.039	0.0845
Sedimentisphaerales	0.038	0.037	0.036	0.035	0.031	0.087
Frankiales	0.055	0.056	0.056	0.054	0.05	0.0875
Pirellulales	0.241	0.246	0.25	0.25	0.228	0.089
Brachyspirales	0.029	0.022	0.025	0.025	0.015	0.097
Acholeplasmatales	0.075	0.067	0.071	0.063	0.047	0.0975
Puniceicoccales	0.034	0.035	0.036	0.034	0.03	0.0998
Pleurocapsales	0.008	0.007	0.007	0.006	0.005	0.102
Caldilineales	0.018	0.019	0.019	0.018	0.017	0.107
Egicoccales	0.013	0.014	0.014	0.014	0.011	0.109
Sphaerobacterales	0.02	0.018	0.019	0.018	0.016	0.11
Tepidiformales	0.019	0.018	0.018	0.019	0.016	0.112
Isosphaerales	0.105	0.109	0.107	0.107	0.097	0.114
Chlamydiales	0.013	0.013	0.014	0.012	0.01	0.116
Methanotrichales	0.01	0.01	0.01	0.009	0.008	0.12
Haloferacales	0.092	0.09	0.091	0.091	0.083	0.121
Candidatus_Nanopelagicales	0.016	0.015	0.016	0.015	0.013	0.125
Nautiliales	0.022	0.022	0.022	0.021	0.018	0.126
Ignavibacteriales	0.01	0.01	0.01	0.01	0.008	0.158
Mariprofundales	0.011	0.01	0.011	0.01	0.009	0.167
Aquificales	0.017	0.017	0.017	0.016	0.014	0.178
Chloroflexales	0.031	0.03	0.03	0.029	0.027	0.183
Nitrososphaerales	0.005	0.004	0.004	0.004	0.003	0.184
Phototrophicales	0.005	0.006	0.005	0.005	0.005	0.205
Salinisphaerales	0.008	0.008	0.008	0.008	0.007	0.205
Methanocellales	0.012	0.011	0.011	0.01	0.01	0.207
Verrucomicrobiales	0.273	0.277	0.276	0.273	0.241	0.209
Limnochordales	0.027	0.026	0.027	0.027	0.023	0.212
Eggerthellales	1.327	1.296	1.294	1.292	1.149	0.253
Euzebyales	0.016	0.017	0.017	0.017	0.015	0.255
Kordiimonadales	0.005	0.006	0.005	0.006	0.005	0.266
Catenulisporales	0.017	0.018	0.018	0.018	0.016	0.269
Thermoproteales	0.005	0.005	0.006	0.005	0.005	0.292
Tepidisphaerales	0.022	0.022	0.02	0.022	0.019	0.293
Methanomassiliicoccales	0.098	0.086	0.086	0.082	0.066	0.295
Actinopolysporales	0.006	0.007	0.006	0.007	0.006	0.307
Desulfurobacteriales	0.006	0.006	0.006	0.005	0.005	0.323
Flavobacteriales	1.73	1.685	1.725	1.67	1.569	0.326
Kosmotogales	0.013	0.014	0.013	0.013	0.012	0.334
Candidatus_Uabimicrobiales	0.005	0.005	0.005	0.005	0.004	0.336
Fibrobacterales	0.975	1.097	1.249	1.44	1.652	0.346
Planctomycetales	0.204	0.205	0.201	0.204	0.182	0.356
Parachlamydiales	0.013	0.014	0.014	0.012	0.011	0.371
Egibacterales	0.011	0.01	0.011	0.011	0.009	0.378
Vicinamibacterales	0.045	0.047	0.044	0.046	0.042	0.383
Rhodocyclales	0.281	0.29	0.288	0.288	0.279	0.395
Sphingobacteriales	0.555	0.563	0.563	0.546	0.546	0.416
Jiangellales	0.024	0.025	0.025	0.025	0.023	0.43
Chroococcidiopsidales	0.017	0.017	0.017	0.017	0.013	0.448
Fusobacteriales	0.15	0.131	0.139	0.128	0.151	0.461
Methanomicrobiales	0.064	0.054	0.056	0.053	0.047	0.474
Calditrichales	0.009	0.009	0.008	0.008	0.008	0.493
Tichowtungiales	0.033	0.033	0.034	0.032	0.03	0.555
Gemmatales	0.124	0.125	0.125	0.125	0.115	0.56
Magnetococcales	0.005	0.006	0.005	0.005	0.005	0.575
Thermomicrobiales	0.009	0.009	0.009	0.009	0.008	0.582
Kiritimatiellales	0.044	0.047	0.046	0.045	0.043	0.612
Elusimicrobiales	0.007	0.007	0.007	0.007	0.005	0.619
Opitutales	0.195	0.197	0.193	0.192	0.174	0.619
Fimbriimonadales	0.016	0.018	0.016	0.018	0.015	0.645
Acidothermales	0.006	0.006	0.006	0.006	0.005	0.66
Candidatus_Babeliales	0.004	0.003	0.004	0.003	0.003	0.665
Immundisolibacterales	0.012	0.013	0.013	0.013	0.012	0.696
Sneathiellales	0.002	0.003	0.002	0.002	0.002	0.754
Bacteroidales	23.819	24.279	24.263	24.109	24.12	0.77
Kineosporiales	0.011	0.012	0.01	0.011	0.011	0.791
Campylobacterales	0.368	0.32	0.358	0.34	0.299	0.801
Jatrophihabitantales	0.012	0.012	0.013	0.012	0.012	0.908
Sporichthyales	0.007	0.007	0.007	0.007	0.007	0.944
Hydrogenophilales	0.004	0.004	0.004	0.004	0.004	0.948
Gloeomargaritales	0.003	0.003	0.003	0.003	0.003	0.96

## Sheet: Genus
Abundance wise list
Genus	C	T1	T2	T3	T4	p
Methanobrevibacter	17.51	17.79	17.83	17.78	18.5	0.44
Methanobrevibacter	3.547	3.062	3.109	2.795	1.923	0.00966			Post hoc
Streptomyces	2.223	2.275	2.227	2.257	2.073	0.0463			Genus	group1	group2	estimate	estimate1	estimate2	statistic	p	method	p.adj	p.adj.signif
Alistipes	1.982	2.045	2.014	1.974	1.722	0.0188			Abiotrophia	T4	T3	11.75	3.75	15.5	2.80879	0.00497285	Dunn Test	0.0497285	*
Faecalibacterium	1.809	1.799	1.736	1.727	1.493	0.0758			Acetivibrio	C	T4	-13	15.5	2.5	-3.10759	0.00188617	Dunn Test	0.0188617	*
Bacteroides	1.796	1.854	1.866	1.86	1.79	0.363			Acetivibrio	T4	T1	12	2.5	14.5	2.86855	0.0041236	Dunn Test	0.0371124	*
Pseudomonas	1.496	1.511	1.549	1.595	2.292	0.00673			Acetobacterium	T4	T2	12	2.5	14.5	2.86855	0.0041236	Dunn Test	0.041236	*
Butyrivibrio	1.396	1.396	1.241	1.212	1.006	0.0458			Acetohalobium	T4	T2	11.75	3.75	15.5	2.80879	0.00497285	Dunn Test	0.0497285	*
Paenibacillus	1.294	1.275	1.234	1.231	1.068	0.0197			Acholeplasma	C	T4	-11.75	15.5	3.75	-2.80879	0.00497285	Dunn Test	0.0497285	*
Dysosmobacter	1.178	1.18	1.149	1.177	1.047	0.316			Acidimicrobium	T4	T1	12	5.75	17.75	2.86855	0.0041236	Dunn Test	0.041236	*
Hymenobacter	1.148	1.166	1.135	1.102	0.9281	0.00842			Acidithiobacillus	T4	T1	13.25	3	16.25	3.16736	0.00153832	Dunn Test	0.0153832	*
Clostridium	1.071	0.9868	0.9942	0.9431	0.7293	0.0243			Actinomyces	T4	T1	12.75	2.5	15.25	3.04783	0.00230498	Dunn Test	0.0230498	*
Fibrobacter	1.058	1.191	1.356	1.562	1.787	0.346			Actinoplanes	T4	T1	13.25	3.25	16.5	3.16736	0.00153832	Dunn Test	0.0153832	*
Streptococcus	1.042	0.4211	0.3726	0.3688	0.2757	0.0064			Agarilytica	T4	T2	13	2.5	15.5	3.10759	0.00188617	Dunn Test	0.0188617	*
Pseudobutyrivibrio	1.003	0.9806	0.6891	0.5702	0.3818	0.00195			Agarivorans	C	T4	-11.75	14.25	2.5	-2.80879	0.00497285	Dunn Test	0.0447556	*
Vescimonas	0.8759	0.8805	0.8619	0.8778	0.7722	0.218			Agarivorans	T4	T1	11.75	2.5	14.25	2.80879	0.00497285	Dunn Test	0.0447556	*
Corynebacterium	0.7655	0.7579	0.752	0.7628	0.6854	0.0388			Agarivorans	T4	T2	11.5	2.5	14	2.74903	0.00597727	Dunn Test	0.0478181	*
Ruminococcus	0.6962	0.6942	0.6958	0.7066	0.7179	0.696			Aggregatibacter	C	T4	-12.5	15	2.5	-2.98807	0.00280744	Dunn Test	0.0280744	*
Flavonifractor	0.6585	0.6576	0.6578	0.6559	0.5883	0.456			Aggregatimonas	T4	T1	13	3.25	16.25	3.10759	0.00188617	Dunn Test	0.0188617	*
Olsenella	0.605	0.5472	0.5286	0.5083	0.4155	0.0153			Agromyces	C	T3	11.75	2.75	14.5	2.80879	0.00497285	Dunn Test	0.0397828	*
Blautia	0.5609	0.5494	0.538	0.5305	0.4771	0.0512			Agromyces	T4	T1	-12.25	18.5	6.25	-2.92831	0.0034081	Dunn Test	0.0306729	*
Bifidobacterium	0.5259	0.514	0.5028	0.5104	0.4361	0.0416			Akkermansia	T4	T2	11.75	2.75	14.5	2.80879	0.00497285	Dunn Test	0.0497285	*
Comamonas	0.5223	0.7708	0.7469	0.8632	2.448	0.0261			Algoriphagus	C	T4	-12.5	15.25	2.75	-2.98807	0.00280744	Dunn Test	0.0280744	*
Selenomonas	0.5172	0.4005	0.3918	0.3681	0.3391	0.0051			Alicyclobacillus	C	T4	-12.75	15.5	2.75	-3.04783	0.00230498	Dunn Test	0.0230498	*
Bradyrhizobium	0.4679	0.4739	0.4625	0.467	0.4199	0.0361			Alicyclobacillus	T4	T1	12	2.75	14.75	2.86855	0.0041236	Dunn Test	0.0371124	*
Flintibacter	0.4529	0.4616	0.4424	0.4501	0.3948	0.232			Alistipes	T4	T1	13.25	2.5	15.75	3.16736	0.00153832	Dunn Test	0.0153832	*
Sodaliphilus	0.4508	0.4585	0.4408	0.4234	0.348	0.0064			Alloacidobacterium	C	T4	-13.25	17.5	4.25	-3.16736	0.00153832	Dunn Test	0.0153832	*
Microbacterium	0.4321	0.8783	1.379	1.897	2.952	0.00109			Alloactinosynnema	C	T4	-12	14.75	2.75	-2.86855	0.0041236	Dunn Test	0.0371124	*
Lachnoclostridium	0.4121	0.3986	0.3973	0.3977	0.35	0.0324			Alloactinosynnema	T4	T1	13.25	2.75	16	3.16736	0.00153832	Dunn Test	0.0153832	*
Porphyromonas	0.3886	0.4	0.3889	0.3857	0.3301	0.0223			Allochromatium	T4	T1	13.5	3	16.5	3.22712	0.00125044	Dunn Test	0.0125044	*
Oscillibacter	0.3877	0.3915	0.3832	0.3899	0.3418	0.188			Altererythrobacter	T4	T1	12.75	2.75	15.5	3.04783	0.00230498	Dunn Test	0.0230498	*
Parabacteroides	0.3858	0.3989	0.3954	0.3907	0.3551	0.0547			Alteromonas	C	T4	-12.75	15.25	2.5	-3.04783	0.00230498	Dunn Test	0.0207448	*
Christensenella	0.3749	0.3658	0.3492	0.3568	0.3097	0.0803			Alteromonas	T4	T1	12.75	2.5	15.25	3.04783	0.00230498	Dunn Test	0.0207448	*
Bacillus	0.3642	0.346	0.3409	0.3284	0.2642	0.027			Alysiella	C	T4	-12.25	15.5	3.25	-2.92831	0.0034081	Dunn Test	0.034081	*
Nocardioides	0.3566	0.3648	0.3628	0.3696	0.3404	0.0707			Aminipila	C	T4	-12	14.75	2.75	-2.86855	0.0041236	Dunn Test	0.041236	*
Limosilactobacillus	0.3559	0.04992	0.05556	0.06137	0.07011	0.0439			Aminobacter	T4	T1	11.75	3.75	15.5	2.80879	0.00497285	Dunn Test	0.0497285	*
Rhizobium	0.3519	0.3516	0.3509	0.3484	0.3082	0.0447			Aminomonas	T4	T1	12	3.25	15.25	2.86855	0.0041236	Dunn Test	0.041236	*
Sphingomonas	0.3405	0.3428	0.3391	0.3403	0.3106	0.0521			Anabaenopsis	T4	T2	12.25	3	15.25	2.92831	0.0034081	Dunn Test	0.034081	*
Collinsella	0.3327	0.3142	0.3064	0.2955	0.251	0.0432			Anaerobutyricum	C	T4	-13.75	16.25	2.5	-3.28688	0.00101304	Dunn Test	0.0101304	*
Desulfovibrio	0.3298	0.3243	0.3229	0.3158	0.2795	0.0235			Anaerostipes	C	T4	-13.5	16.5	3	-3.22712	0.00125044	Dunn Test	0.0125044	*
Phocaeicola	0.3286	0.3395	0.3403	0.3409	0.3269	0.209			Ancylobacter	T4	T1	12.25	3.75	16	2.92831	0.0034081	Dunn Test	0.034081	*
Flavobacterium	0.3285	0.3131	0.314	0.3023	0.2374	0.0332			Anoxybacillus	T4	T1	13.75	2.5	16.25	3.28688	0.00101304	Dunn Test	0.0101304	*
Mesorhizobium	0.3101	0.3138	0.3044	0.3074	0.2796	0.0264			Anoxybacter	T4	T2	13	3.25	16.25	3.10759	0.00188617	Dunn Test	0.0188617	*
Intestinimonas	0.3095	0.3113	0.3052	0.3087	0.2739	0.498			Apilactobacillus	T4	T2	11.75	2.5	14.25	2.80879	0.00497285	Dunn Test	0.0497285	*
Mycobacterium	0.3065	0.3106	0.304	0.3048	0.2788	0.0472			Aquabacterium	T2	T3	12.5	4.5	17	2.98807	0.00280744	Dunn Test	0.0280744	*
Mycolicibacterium	0.3021	0.309	0.3038	0.3092	0.2855	0.124			Aquicella	T4	T1	12	2.75	14.75	2.86855	0.0041236	Dunn Test	0.041236	*
Burkholderia	0.298	0.3079	0.308	0.3148	0.306	0.634			Aquicella	T4	T2	11.75	2.75	14.5	2.80879	0.00497285	Dunn Test	0.0447556	*
Aeromonas	0.2919	0.2914	0.2847	0.2841	0.4555	0.148			Aquisalinus	T4	T1	12.5	4.5	17	2.98807	0.00280744	Dunn Test	0.0280744	*
Deinococcus	0.2911	0.2949	0.2851	0.2834	0.2527	0.0179			Arachidicoccus	C	T4	-12.5	15	2.5	-2.98807	0.00280744	Dunn Test	0.0280744	*
Arthrobacter	0.2864	0.2885	0.2942	0.2949	0.2665	0.0651			Arcticibacterium	T4	T1	11.75	3	14.75	2.80879	0.00497285	Dunn Test	0.0497285	*
Muribaculum	0.2772	0.2797	0.2809	0.2704	0.2524	0.0264			Arenimonas	C	T4	13	5.5	18.5	3.10759	0.00188617	Dunn Test	0.0188617	*
Treponema	0.2758	0.287	0.2936	0.2986	0.2771	0.471			Arenimonas	T4	T1	-11.75	18.5	6.75	-2.80879	0.00497285	Dunn Test	0.0447556	*
Duncaniella	0.2754	0.2774	0.2711	0.2714	0.2379	0.032			Aromatoleum	T4	T1	12.25	2.5	14.75	2.92831	0.0034081	Dunn Test	0.034081	*
Eggerthella	0.2705	0.2662	0.2695	0.2695	0.2371	0.192			Arsenophonus	C	T4	-13.5	16.25	2.75	-3.22712	0.00125044	Dunn Test	0.0125044	*
Roseburia	0.2617	0.2637	0.2542	0.2573	0.2515	0.66			Asticcacaulis	C	T4	-12.5	17	4.5	-2.98807	0.00280744	Dunn Test	0.0280744	*
Tannerella	0.2578	0.2661	0.2602	0.2546	0.2182	0.0181			Aurantimicrobium	T4	T2	12.5	3.5	16	2.98807	0.00280744	Dunn Test	0.0280744	*
Halomonas	0.2578	0.2591	0.2509	0.2529	0.2234	0.0205			Aurantimonas	C	T4	-12.75	16.5	3.75	-3.04783	0.00230498	Dunn Test	0.0230498	*
Actinomyces	0.2554	0.2533	0.2465	0.2427	0.2167	0.027			Austwickia	T4	T1	11.75	4.25	16	2.80879	0.00497285	Dunn Test	0.0497285	*
Parolsenella	0.2546	0.2362	0.2296	0.2207	0.184	0.0153			Bacillus	C	T4	-12.25	14.75	2.5	-2.92831	0.0034081	Dunn Test	0.034081	*
Succinivibrio	0.2545	0.2867	0.152	0.1183	0.06005	0.00154			Barnesiella	T4	T1	13.5	2.5	16	3.22712	0.00125044	Dunn Test	0.0125044	*
Ruthenibacterium	0.2512	0.2471	0.2418	0.2447	0.2163	0.292			Bartonella	C	T4	-13	16.25	3.25	-3.10759	0.00188617	Dunn Test	0.0188617	*
Parafannyhessea	0.2455	0.2165	0.212	0.2003	0.1669	0.0258			Beijerinckia	T4	T2	12.25	3	15.25	2.92831	0.0034081	Dunn Test	0.034081	*
Pseudoprevotella	0.235	0.2416	0.2445	0.2416	0.2252	0.136			Blautia	C	T4	-12	15.25	3.25	-2.86855	0.0041236	Dunn Test	0.041236	*
Vibrio	0.2339	0.2162	0.2085	0.1999	0.1674	0.0139			Bosea	T4	T1	12.5	3	15.5	2.98807	0.00280744	Dunn Test	0.0280744	*
Chryseobacterium	0.2322	0.2326	0.2484	0.2535	0.3189	0.0256			Bradyrhizobium	T4	T1	12	2.5	14.5	2.86855	0.0041236	Dunn Test	0.041236	*
Synechococcus	0.2295	0.2321	0.2234	0.2219	0.1956	0.0127			Brevundimonas	T4	T1	13	2.5	15.5	3.10759	0.00188617	Dunn Test	0.0188617	*
Rhodococcus	0.2293	0.2317	0.2324	0.2729	0.214	0.0195			Breznakiella	T4	T1	13.25	2.75	16	3.16736	0.00153832	Dunn Test	0.0153832	*
Acutalibacter	0.2293	0.2293	0.225	0.2265	0.1996	0.247			Brucella	C	T3	12	2.5	14.5	2.86855	0.0041236	Dunn Test	0.0329888	*
Amycolatopsis	0.2286	0.2336	0.2279	0.2328	0.21	0.0437			Brucella	T4	T1	-12	18.5	6.5	-2.86855	0.0041236	Dunn Test	0.0329888	*
Slackia	0.2215	0.2191	0.2129	0.2141	0.1861	0.23			Bulleidia	C	T4	-11.75	14.25	2.5	-2.80879	0.00497285	Dunn Test	0.0447556	*
Coprococcus	0.2188	0.2138	0.2097	0.2131	0.198	0.198			Bulleidia	T4	T1	12	2.5	14.5	2.86855	0.0041236	Dunn Test	0.041236	*
Pusillibacter	0.2183	0.2215	0.2122	0.2182	0.1913	0.207			Buttiauxella	C	T4	-13.5	17.5	4	-3.22712	0.00125044	Dunn Test	0.0125044	*
Mucilaginibacter	0.2175	0.2254	0.2167	0.21	0.1742	0.00564			Butyricimonas	C	T4	-12.75	15.25	2.5	-3.04783	0.00230498	Dunn Test	0.0230498	*
Lysobacter	0.2126	0.2532	0.2766	0.3209	0.4963	0.0013			Bythopirellula	C	T3	12	2.5	14.5	2.86855	0.0041236	Dunn Test	0.0371124	*
Micromonospora	0.2106	0.2218	0.214	0.2154	0.2025	0.247			Caldicellulosiruptor	T4	T2	12	2.5	14.5	2.86855	0.0041236	Dunn Test	0.041236	*
Staphylococcus	0.2101	0.1924	0.1894	0.1727	0.1256	0.0376			Caloramator	C	T4	-12	14.5	2.5	-2.86855	0.0041236	Dunn Test	0.0371124	*
Acinetobacter	0.2099	0.315	0.3162	0.3369	0.911	0.0105			Caloramator	T4	T1	13.75	2.5	16.25	3.28688	0.00101304	Dunn Test	0.0101304	*
Stenotrophomonas	0.2034	0.3633	0.4926	0.6666	1.706	0.00109			Campylobacter	T4	T2	11.75	2.5	14.25	2.80879	0.00497285	Dunn Test	0.0497285	*
Pseudodesulfovibrio	0.2012	0.2	0.198	0.1937	0.1767	0.0253			Candidatus_Annandia	C	T4	-12	14.5	2.5	-2.86855	0.0041236	Dunn Test	0.041236	*
Nocardia	0.1992	0.2045	0.1983	0.2001	0.1846	0.0277			Candidatus_Arcticimaribacter	C	T4	-13.25	16.25	3	-3.16736	0.00153832	Dunn Test	0.0153832	*
Chitinophaga	0.1971	0.1997	0.1926	0.1935	0.1654	0.0231			Candidatus_Arthromitus	T4	T1	12.25	2.75	15	2.92831	0.0034081	Dunn Test	0.034081	*
Eubacterium	0.1928	0.1957	0.1907	0.1835	0.1634	0.032			Candidatus_Atelocyanobacterium	C	T4	-11.75	14.75	3	-2.80879	0.00497285	Dunn Test	0.0497285	*
Xanthomonas	0.1926	0.2596	0.3194	0.384	0.7414	0.00109			Candidatus_Azoamicus	T4	T1	12.25	2.5	14.75	2.92831	0.0034081	Dunn Test	0.034081	*
Cupriavidus	0.1923	0.1973	0.1993	0.2005	0.2054	0.258			Candidatus_Cardinium	T4	T1	13.25	3	16.25	3.16736	0.00153832	Dunn Test	0.0153832	*
Barnesiella	0.1919	0.2	0.1921	0.1854	0.1633	0.0178			Candidatus_Carsonella	T4	T2	11.75	3.25	15	2.80879	0.00497285	Dunn Test	0.0497285	*
Spirosoma	0.1819	0.1874	0.1823	0.1789	0.1491	0.0175			Candidatus_Cyclonatronum	C	T4	-13.75	16.25	2.5	-3.28688	0.00101304	Dunn Test	0.0101304	*
Paraburkholderia	0.1784	0.1797	0.1777	0.1801	0.1706	0.0775			Candidatus_Formimonas	C	T4	-12.25	15.75	3.5	-2.92831	0.0034081	Dunn Test	0.034081	*
Adlercreutzia	0.1768	0.1744	0.1694	0.171	0.153	0.159			Candidatus_Fukatsuia	C	T4	-12.5	16	3.5	-2.98807	0.00280744	Dunn Test	0.0280744	*
Methylobacterium	0.1767	0.1794	0.184	0.1862	0.1749	0.307			Candidatus_Hamiltonella	C	T4	-12	15.25	3.25	-2.86855	0.0041236	Dunn Test	0.041236	*
Pontibacter	0.1747	0.1835	0.1763	0.1706	0.1474	0.00278			Candidatus_Hydrogenosomobacter	C	T4	-12.75	16.25	3.5	-3.04783	0.00230498	Dunn Test	0.0230498	*
Megasphaera	0.1735	0.1739	0.1681	0.161	0.1384	0.0121			Candidatus_Koribacter	T4	T1	11.75	3.25	15	2.80879	0.00497285	Dunn Test	0.0497285	*
Massilia	0.1712	0.1755	0.1786	0.1791	0.1782	0.355			Candidatus_Kuenenia	T4	T1	12	3.25	15.25	2.86855	0.0041236	Dunn Test	0.041236	*
Variovorax	0.1673	0.1842	0.1886	0.1944	0.2446	0.00236			Candidatus_Nanopelagicus	T4	T1	12	2.75	14.75	2.86855	0.0041236	Dunn Test	0.041236	*
Shewanella	0.1632	0.16	0.151	0.1438	0.1188	0.00195			Candidatus_Neoehrlichia	C	T4	-11.75	14.5	2.75	-2.80879	0.00497285	Dunn Test	0.0497285	*
Paracoccus	0.1623	0.1639	0.1633	0.1645	0.1695	0.929			Candidatus_Pelagibacter	T4	T1	11.75	2.5	14.25	2.80879	0.00497285	Dunn Test	0.0497285	*
Azospirillum	0.1608	0.1656	0.1615	0.1636	0.1527	0.133			Candidatus_Portiera	C	T4	-13.5	16	2.5	-3.22712	0.00125044	Dunn Test	0.0125044	*
Anaeromyxobacter	0.1567	0.1601	0.1571	0.1527	0.139	0.0648			Candidatus_Prometheoarchaeum	C	T4	-13	16.25	3.25	-3.10759	0.00188617	Dunn Test	0.0188617	*
Geobacter	0.1566	0.1563	0.1537	0.1512	0.1353	0.0259			Candidatus_Promineofilum	T4	T1	13.5	3	16.5	3.22712	0.00125044	Dunn Test	0.0125044	*
Simiaoa	0.1564	0.1616	0.1656	0.1703	0.1732	0.238			Candidatus_Saccharimonas	T4	T3	12.75	2.75	15.5	3.04783	0.00230498	Dunn Test	0.0230498	*
Thermophilibacter	0.156	0.1408	0.138	0.1303	0.1059	0.00972			Candidatus_Sulfidibacterium	C	T4	-11.75	14.25	2.5	-2.80879	0.00497285	Dunn Test	0.0447556	*
Achromobacter	0.1529	0.1617	0.1618	0.1584	0.1786	0.00874			Candidatus_Sulfidibacterium	T4	T1	13.75	2.5	16.25	3.28688	0.00101304	Dunn Test	0.0101304	*
Sphingobacterium	0.15	0.1597	0.1667	0.1703	0.2417	0.00324			Capnocytophaga	C	T4	-12	14.5	2.5	-2.86855	0.0041236	Dunn Test	0.041236	*
Brevundimonas	0.1484	0.154	0.1525	0.1495	0.1355	0.0243			Caproicibacter	C	T4	-12.5	15	2.5	-2.98807	0.00280744	Dunn Test	0.0280744	*
Gordonibacter	0.1475	0.1469	0.1496	0.146	0.1301	0.218			Caproicibacterium	C	T4	-13	15.75	2.75	-3.10759	0.00188617	Dunn Test	0.0188617	*
Cellulomonas	0.1437	0.152	0.1534	0.1574	0.1512	0.235			Carboxydocella	C	T4	-12.75	17.5	4.75	-3.04783	0.00230498	Dunn Test	0.0230498	*
Serratia	0.1429	0.1398	0.1424	0.1356	0.1233	0.0149			Carboxydothermus	T4	T2	12.25	5.25	17.5	2.92831	0.0034081	Dunn Test	0.034081	*
Massilistercora	0.1418	0.136	0.1329	0.1316	0.1113	0.0566			Cardiobacterium	C	T4	-12.25	14.75	2.5	-2.92831	0.0034081	Dunn Test	0.0306729	*
Paraprevotella	0.1414	0.1488	0.1557	0.1551	0.1494	0.024			Carnobacterium	C	T4	-13	15.75	2.75	-3.10759	0.00188617	Dunn Test	0.0188617	*
Acidaminococcus	0.1411	0.1399	0.1322	0.1321	0.1144	0.0402			Cellulosilyticum	C	T4	-11.75	14.25	2.5	-2.80879	0.00497285	Dunn Test	0.0447556	*
Enterocloster	0.1409	0.1342	0.1348	0.1312	0.1139	0.055			Cellulosilyticum	T4	T1	12.75	2.5	15.25	3.04783	0.00230498	Dunn Test	0.0230498	*
Gordonia	0.1393	0.1441	0.1503	0.1605	0.1611	0.0132			Cellvibrio	C	T4	-12	15.25	3.25	-2.86855	0.0041236	Dunn Test	0.041236	*
Sphingobium	0.1393	0.1392	0.1366	0.1396	0.1308	0.0409			Changpingibacter	C	T4	-13	15.5	2.5	-3.10759	0.00188617	Dunn Test	0.0188617	*
Caproicibacterium	0.1386	0.1343	0.1294	0.1285	0.1095	0.0279			Changpingibacter	T4	T1	11.75	2.5	14.25	2.80879	0.00497285	Dunn Test	0.0447556	*
Bordetella	0.1378	0.1479	0.1523	0.1489	0.1787	0.013			Chania	T4	T1	12	3.5	15.5	2.86855	0.0041236	Dunn Test	0.041236	*
Stutzerimonas	0.1374	0.1435	0.4236	0.1862	0.5826	0.103			Chitinibacter	T4	T3	11.75	3.75	15.5	2.80879	0.00497285	Dunn Test	0.0497285	*
Enterococcus	0.1365	0.14	0.1391	0.1355	0.1294	0.589			Chitinophaga	T4	T1	12.75	2.5	15.25	3.04783	0.00230498	Dunn Test	0.0230498	*
Anaerotruncus	0.1358	0.1373	0.1301	0.1332	0.1167	0.138			Chloracidobacterium	T4	T1	12.25	3.5	15.75	2.92831	0.0034081	Dunn Test	0.034081	*
Anaerostipes	0.1351	0.1289	0.1263	0.124	0.1112	0.0267			Chlorobium	C	T4	-12.5	15	2.5	-2.98807	0.00280744	Dunn Test	0.0280744	*
Ethanoligenens	0.1344	0.13	0.1278	0.1273	0.1083	0.146			Chloroflexus	C	T4	-12.25	16.5	4.25	-2.92831	0.0034081	Dunn Test	0.034081	*
Akkermansia	0.1341	0.1358	0.1372	0.1305	0.117	0.0397			Chromobacterium	T4	T3	12	2.5	14.5	2.86855	0.0041236	Dunn Test	0.041236	*
Geomonas	0.134	0.1331	0.1354	0.133	0.1159	0.0437			Chryseobacterium	T4	T1	-12.5	18.5	6	-2.98807	0.00280744	Dunn Test	0.0280744	*
Lactobacillus	0.1334	0.1215	0.1272	0.1207	0.09687	0.016			Chryseoglobus	T4	T1	-12	18	6	-2.86855	0.0041236	Dunn Test	0.0371124	*
Acidovorax	0.1328	0.1824	0.2166	0.2056	0.4202	0.00605			Chthonomonas	C	T4	-12.25	14.75	2.5	-2.92831	0.0034081	Dunn Test	0.034081	*
Caulobacter	0.1326	0.1347	0.1306	0.1336	0.12	0.0518			Citrifermentans	C	T4	-12.5	15	2.5	-2.98807	0.00280744	Dunn Test	0.0252669	*
Capnocytophaga	0.1315	0.1269	0.1302	0.1237	0.1029	0.0305			Citrifermentans	T4	T1	12.75	2.5	15.25	3.04783	0.00230498	Dunn Test	0.0230498	*
Brevibacillus	0.1307	0.1285	0.1234	0.1237	0.1063	0.0153			Citrobacter	C	T4	-13.5	16	2.5	-3.22712	0.00125044	Dunn Test	0.0125044	*
Enterobacter	0.129	0.1615	0.1814	0.2018	0.4423	0.00109			Citrobacter	T4	T2	12	2.5	14.5	2.86855	0.0041236	Dunn Test	0.0371124	*
Klebsiella	0.1275	0.1566	0.197	0.2066	0.4836	0.00148			Cloacibacillus	T4	T1	12.25	3.25	15.5	2.92831	0.0034081	Dunn Test	0.034081	*
Campylobacter	0.1258	0.1097	0.115	0.1088	0.07585	0.0338			Clostridioides	C	T4	-13	15.75	2.75	-3.10759	0.00188617	Dunn Test	0.0188617	*
Phascolarctobacterium	0.1254	0.1218	0.1208	0.1167	0.09618	0.0208			Clostridium	C	T4	-12.25	14.75	2.5	-2.92831	0.0034081	Dunn Test	0.034081	*
Actinoplanes	0.1254	0.1306	0.124	0.1256	0.1176	0.0355			Cnuibacter	C	T3	11.5	3.5	15	2.74903	0.00597727	Dunn Test	0.0478181	*
Denitrobacterium	0.1236	0.1187	0.1151	0.1142	0.1028	0.194			Cnuibacter	T4	T1	-11.75	17.5	5.75	-2.80879	0.00497285	Dunn Test	0.0447556	*
Caproiciproducens	0.1222	0.1189	0.1203	0.1155	0.1014	0.045			Cohnella	T4	T1	13.5	2.5	16	3.22712	0.00125044	Dunn Test	0.0125044	*
Neisseria	0.1181	0.1214	0.116	0.1149	0.09986	0.0064			Collinsella	C	T4	-11.75	14.5	2.75	-2.80879	0.00497285	Dunn Test	0.0497285	*
Pedobacter	0.1145	0.1095	0.1105	0.1012	0.08481	0.00644			Colwellia	T4	T1	12.25	2.5	14.75	2.92831	0.0034081	Dunn Test	0.034081	*
Hungatella	0.1144	0.1117	0.1088	0.1075	0.09223	0.0566			Comamonas	C	T4	13	5.5	18.5	3.10759	0.00188617	Dunn Test	0.0188617	*
Mediterraneibacter	0.1129	0.1091	0.1094	0.1081	0.09862	0.0758			Conchiformibius	T4	T1	11.75	5.25	17	2.80879	0.00497285	Dunn Test	0.0497285	*
Desulfuromonas	0.1126	0.1077	0.1087	0.1077	0.09417	0.0284			Corallococcus	T4	T3	12.25	3.5	15.75	2.92831	0.0034081	Dunn Test	0.034081	*
Agrobacterium	0.1122	0.1135	0.1093	0.1126	0.09797	0.0324			Coriobacterium	C	T4	-12.75	15.25	2.5	-3.04783	0.00230498	Dunn Test	0.0230498	*
Sorangium	0.1091	0.1134	0.1114	0.1171	0.1022	0.0604			Coriobacterium	T4	T2	12.5	2.5	15	2.98807	0.00280744	Dunn Test	0.0252669	*
Lacrimispora	0.1086	0.1088	0.1046	0.1051	0.09393	0.126			Crassaminicella	C	T4	-11.75	14.25	2.5	-2.80879	0.00497285	Dunn Test	0.0447556	*
Tessaracoccus	0.1085	0.1128	0.1128	0.1166	0.1073	0.0166			Crassaminicella	T4	T2	13	2.5	15.5	3.10759	0.00188617	Dunn Test	0.0188617	*
Pyramidobacter	0.1067	0.107	0.1028	0.1001	0.08772	0.0105			Crateriforma	C	T4	-12	14.5	2.5	-2.86855	0.0041236	Dunn Test	0.041236	*
Brevibacterium	0.1062	0.1131	0.1135	0.1159	0.1058	0.0437			Crinalium	C	T4	-12.25	16.25	4	-2.92831	0.0034081	Dunn Test	0.034081	*
Pantoea	0.1043	0.1017	0.1004	0.09673	0.08481	0.00412			Croceibacter	T4	T1	13.75	2.5	16.25	3.28688	0.00101304	Dunn Test	0.0101304	*
Sphaerochaeta	0.1043	0.1037	0.09789	0.09413	0.08275	0.00417			Croceimicrobium	C	T4	-12.5	15	2.5	-2.98807	0.00280744	Dunn Test	0.0252669	*
Marinobacter	0.1041	0.1044	0.1006	0.1003	0.09101	0.032			Croceimicrobium	T4	T1	12.75	2.5	15.25	3.04783	0.00230498	Dunn Test	0.0230498	*
Nostoc	0.1037	0.09607	0.09954	0.09352	0.07356	0.0374			Crocinitomix	C	T4	-12	15	3	-2.86855	0.0041236	Dunn Test	0.041236	*
Solibaculum	0.1021	0.09978	0.095	0.09627	0.08287	0.0407			Curtobacterium	C	T4	12.75	4.5	17.25	3.04783	0.00230498	Dunn Test	0.0230498	*
Berryella	0.1016	0.09638	0.09645	0.09371	0.08504	0.199			Cutibacterium	T4	T1	13.25	3	16.25	3.16736	0.00153832	Dunn Test	0.0153832	*
Thermaerobacter	0.1005	0.1032	0.0997	0.09921	0.08929	0.102			Cyclobacterium	T4	T2	12.25	3.75	16	2.92831	0.0034081	Dunn Test	0.034081	*
Brachybacterium	0.09958	0.09663	0.09894	0.09715	0.09169	0.383			Cycloclasticus	T4	T1	13.25	3	16.25	3.16736	0.00153832	Dunn Test	0.0153832	*
Hydrogenophaga	0.09953	0.1063	0.1152	0.1186	0.1688	0.00417			Cytobacillus	C	T4	-12.25	14.75	2.5	-2.92831	0.0034081	Dunn Test	0.034081	*
Pseudonocardia	0.0986	0.09911	0.09772	0.09764	0.09522	0.305			Defluviitoga	T4	T1	13	2.75	15.75	3.10759	0.00188617	Dunn Test	0.0188617	*
Roseomonas	0.0983	0.0997	0.09919	0.1003	0.09271	0.255			Dehalobacter	C	T4	-12.5	15	2.5	-2.98807	0.00280744	Dunn Test	0.0280744	*
Emergencia	0.09786	0.09274	0.08959	0.08839	0.07648	0.0344			Deinococcus	T4	T1	13.25	2.5	15.75	3.16736	0.00153832	Dunn Test	0.0153832	*
Aminipila	0.09724	0.0955	0.09337	0.08828	0.07716	0.0311			Delftia	T4	T1	-12	18.5	6.5	-2.86855	0.0041236	Dunn Test	0.0371124	*
Devosia	0.09496	0.09737	0.09368	0.09466	0.08145	0.0267			Desulfarculus	T4	T1	11.75	2.5	14.25	2.80879	0.00497285	Dunn Test	0.0497285	*
Arabiibacter	0.09431	0.09368	0.09531	0.09353	0.08281	0.287			Desulfatibacillum	T4	T3	12	2.75	14.75	2.86855	0.0041236	Dunn Test	0.041236	*
Raoultibacter	0.09334	0.08805	0.08832	0.09149	0.07964	0.5			Desulfitobacterium	C	T4	-12.75	15.25	2.5	-3.04783	0.00230498	Dunn Test	0.0230498	*
Wansuia	0.09327	0.09312	0.08992	0.08775	0.07407	0.0948			Desulfobacter	C	T4	-13	16.75	3.75	-3.10759	0.00188617	Dunn Test	0.0188617	*
Chromobacterium	0.09264	0.09168	0.09241	0.09378	0.08478	0.0397			Desulfobacula	T4	T1	12	4.5	16.5	2.86855	0.0041236	Dunn Test	0.041236	*
Caproicibacter	0.09234	0.08943	0.08606	0.08582	0.07139	0.0324			Desulfofarcimen	C	T4	-11.75	14.25	2.5	-2.80879	0.00497285	Dunn Test	0.0497285	*
Acetivibrio	0.09227	0.09222	0.08843	0.08306	0.06928	0.00913			Desulfoglaeba	C	T4	-13.75	16.75	3	-3.28688	0.00101304	Dunn Test	0.0101304	*
Rubrobacter	0.09211	0.09138	0.09089	0.09216	0.07842	0.0503			Desulfomicrobium	C	T4	-11.75	14.5	2.75	-2.80879	0.00497285	Dunn Test	0.0497285	*
Sphingopyxis	0.09102	0.09159	0.0936	0.08993	0.08388	0.0258			Desulfosarcina	T4	T1	12	2.5	14.5	2.86855	0.0041236	Dunn Test	0.041236	*
Spiroplasma	0.09046	0.07992	0.08177	0.07567	0.05104	0.0489			Desulfotomaculum	C	T4	-13.5	16.25	2.75	-3.22712	0.00125044	Dunn Test	0.0125044	*
Qiania	0.09007	0.08719	0.08505	0.08434	0.07641	0.14			Desulfovibrio	C	T4	-12.75	15.25	2.5	-3.04783	0.00230498	Dunn Test	0.0230498	*
Fusobacterium	0.08946	0.07641	0.08221	0.07684	0.1185	0.097			Desulfurivibrio	T4	T1	13	4	17	3.10759	0.00188617	Dunn Test	0.0188617	*
Butyricimonas	0.08935	0.08826	0.08787	0.08236	0.06811	0.00902			Desulfuromonas	C	T4	-13.25	15.75	2.5	-3.16736	0.00153832	Dunn Test	0.0153832	*
Anaerobutyricum	0.08754	0.08344	0.08383	0.08173	0.07002	0.0198			Devosia	T4	T1	13.25	2.5	15.75	3.16736	0.00153832	Dunn Test	0.0153832	*
Anaerocolumna	0.08724	0.08987	0.0922	0.09527	0.08623	0.0287			Diaminobutyricimonas	C	T3	12.25	3.5	15.75	2.92831	0.0034081	Dunn Test	0.034081	*
Mycoplasma	0.08473	0.07566	0.07731	0.07091	0.04612	0.0489			Dolosigranulum	C	T4	-11.75	15.5	3.75	-2.80879	0.00497285	Dunn Test	0.0497285	*
Actinomadura	0.08396	0.08587	0.08487	0.08471	0.0772	0.0497			Draconibacterium	T4	T1	12.5	3.5	16	2.98807	0.00280744	Dunn Test	0.0280744	*
Desulfosarcina	0.0835	0.0871	0.08584	0.08463	0.07296	0.0434			Duncaniella	T4	T1	12	2.5	14.5	2.86855	0.0041236	Dunn Test	0.041236	*
Microbulbifer	0.08225	0.08195	0.08193	0.08022	0.06883	0.0497			Dyella	C	T4	13	4	17	3.10759	0.00188617	Dunn Test	0.0188617	*
Schaalia	0.08164	0.08136	0.07853	0.08131	0.07152	0.0177			Echinicola	C	T4	-12.25	14.75	2.5	-2.92831	0.0034081	Dunn Test	0.0306729	*
Thermus	0.08116	0.08102	0.08013	0.0792	0.07073	0.0492			Echinicola	T4	T1	13.5	2.5	16	3.22712	0.00125044	Dunn Test	0.0125044	*
Methanosphaera	0.08062	0.07278	0.0731	0.06641	0.04511	0.0385			Edaphobacter	T4	T3	12.25	2.5	14.75	2.92831	0.0034081	Dunn Test	0.034081	*
Novosphingobium	0.08025	0.08352	0.08272	0.08368	0.08	0.459			Ehrlichia	C	T4	-12.25	15	2.75	-2.92831	0.0034081	Dunn Test	0.034081	*
Muricauda	0.07981	0.077	0.07488	0.0731	0.06021	0.00816			Elizabethkingia	T4	T1	-12	16.5	4.5	-2.86855	0.0041236	Dunn Test	0.041236	*
Mogibacterium	0.07937	0.07544	0.07198	0.06808	0.0565	0.0054			Emergencia	C	T4	-13.25	16.5	3.25	-3.16736	0.00153832	Dunn Test	0.0153832	*
Citrobacter	0.07935	0.0756	0.07738	0.07554	0.06799	0.0126			Endomicrobium	C	T4	-11.75	14.75	3	-2.80879	0.00497285	Dunn Test	0.0497285	*
Agromyces	0.07884	0.08844	0.1023	0.1192	0.1433	0.0012			Endozoicomonas	C	T4	-12	16.25	4.25	-2.86855	0.0041236	Dunn Test	0.041236	*
Petrimonas	0.07596	0.08012	0.0798	0.0763	0.0685	0.0244			Enterobacter	C	T3	12	2.5	14.5	2.86855	0.0041236	Dunn Test	0.0329888	*
Bosea	0.07587	0.07661	0.07175	0.07498	0.06686	0.0166			Enterobacter	T4	T1	-12	18.5	6.5	-2.86855	0.0041236	Dunn Test	0.0329888	*
Rhodoferax	0.07554	0.08609	0.08944	0.08628	0.1204	0.0108			Entomomonas	C	T4	-13	15.5	2.5	-3.10759	0.00188617	Dunn Test	0.0188617	*
Nonomuraea	0.07513	0.07727	0.07446	0.0764	0.06935	0.0486			Epilithonimonas	C	T3	12	2.5	14.5	2.86855	0.0041236	Dunn Test	0.0329888	*
Cohnella	0.0745	0.07454	0.07058	0.07068	0.06234	0.0172			Epilithonimonas	T4	T1	-12	18.5	6.5	-2.86855	0.0041236	Dunn Test	0.0329888	*
Dyadobacter	0.07434	0.07729	0.07652	0.07152	0.06074	0.0054			Erysipelothrix	C	T4	-12.25	15.5	3.25	-2.92831	0.0034081	Dunn Test	0.034081	*
Pandoraea	0.07283	0.07967	0.08355	0.0919	0.1581	0.00167			Erysipelothrix	T4	T1	12	3.25	15.25	2.86855	0.0041236	Dunn Test	0.0371124	*
Kocuria	0.07276	0.07299	0.07389	0.07784	0.0735	0.298			Erythrobacter	C	T4	-12	14.5	2.5	-2.86855	0.0041236	Dunn Test	0.041236	*
Leucobacter	0.07267	0.08134	0.0869	0.09309	0.09581	0.0019			Eubacterium	T4	T1	11.75	2.75	14.5	2.80879	0.00497285	Dunn Test	0.0497285	*
Dorea	0.0725	0.07341	0.07439	0.07414	0.07109	0.819			Evansella	T4	T2	12	2.5	14.5	2.86855	0.0041236	Dunn Test	0.041236	*
Aquabacterium	0.07167	0.06357	0.04271	0.1006	0.06245	0.0407			Faecalibaculum	C	T4	-12.5	16	3.5	-2.98807	0.00280744	Dunn Test	0.0280744	*
Candidatus_Methanomethylophilus	0.0713	0.0629	0.0629	0.05898	0.04754	0.307			Faecalitalea	C	T4	-13	17	4	-3.10759	0.00188617	Dunn Test	0.0188617	*
Moorella	0.07095	0.07244	0.06724	0.06939	0.0604	0.0404			Fannyhessea	C	T4	-12.75	18.5	5.75	-3.04783	0.00230498	Dunn Test	0.0230498	*
Erythrobacter	0.07044	0.06812	0.06909	0.06885	0.06089	0.0385			Fannyhessea	C	T1	-12	18.5	6.5	-2.86855	0.0041236	Dunn Test	0.0371124	*
Opitutus	0.06997	0.07037	0.06891	0.06809	0.06078	0.343			Ferrovibrio	C	T4	-13.75	17.25	3.5	-3.28688	0.00101304	Dunn Test	0.0101304	*
Rufibacter	0.06977	0.07118	0.0667	0.06558	0.0558	0.00716			Fibrella	C	T4	-12.5	15.25	2.75	-2.98807	0.00280744	Dunn Test	0.0280744	*
Solidesulfovibrio	0.06956	0.07281	0.06855	0.06997	0.06156	0.0346			Fictibacillus	C	T4	-13.75	17.75	4	-3.28688	0.00101304	Dunn Test	0.0101304	*
Fretibacterium	0.06919	0.07254	0.06819	0.06853	0.05886	0.0416			Flagellatimonas	T4	T1	12.25	5	17.25	2.92831	0.0034081	Dunn Test	0.0306729	*
Pseudoalteromonas	0.06881	0.06871	0.06546	0.06161	0.04858	0.0262			Flagellatimonas	T1	T2	-12.25	17.25	5	-2.92831	0.0034081	Dunn Test	0.0306729	*
Aeromicrobium	0.0683	0.06756	0.06743	0.06896	0.06245	0.105			Flaviflexus	T4	T2	12	2.5	14.5	2.86855	0.0041236	Dunn Test	0.041236	*
Proteiniphilum	0.06812	0.06585	0.06682	0.06741	0.06217	0.227			Flavobacterium	T4	T1	11.75	2.5	14.25	2.80879	0.00497285	Dunn Test	0.0497285	*
Curtobacterium	0.06791	0.06837	0.0748	0.07837	0.08445	0.0134			Floricoccus	T4	T1	12.5	3.75	16.25	2.98807	0.00280744	Dunn Test	0.0280744	*
Luteimonas	0.06779	0.08648	0.09465	0.1127	0.1776	0.00148			Francisella	T4	T1	11.75	2.75	14.5	2.80879	0.00497285	Dunn Test	0.0497285	*
Ralstonia	0.06777	0.06979	0.07	0.07129	0.07358	0.113			Fretibacterium	T4	T1	12.25	2.75	15	2.92831	0.0034081	Dunn Test	0.034081	*
Pseudoxanthomonas	0.0674	0.1059	0.134	0.1718	0.3573	0.00109			Fulvivirga	C	T4	-12.75	15.25	2.5	-3.04783	0.00230498	Dunn Test	0.0230498	*
Janthinobacterium	0.06694	0.07154	0.07302	0.09088	0.06849	0.205			Furfurilactobacillus	C	T4	-13	17.5	4.5	-3.10759	0.00188617	Dunn Test	0.0188617	*
Alicyclobacillus	0.06661	0.06463	0.06191	0.06195	0.05413	0.0179			Fuscovulum	C	T4	-12.5	15.5	3	-2.98807	0.00280744	Dunn Test	0.0280744	*
Pseudoduganella	0.06633	0.06382	0.06343	0.06323	0.06366	0.614			Fuscovulum	T4	T1	12	3	15	2.86855	0.0041236	Dunn Test	0.0371124	*
Clostridioides	0.06626	0.06064	0.05972	0.05713	0.04285	0.0279			Gallibacterium	T4	T2	12.75	3.75	16.5	3.04783	0.00230498	Dunn Test	0.0230498	*
Planococcus	0.06615	0.06234	0.06427	0.06056	0.05164	0.016			Geobacillus	C	T4	-12	14.5	2.5	-2.86855	0.0041236	Dunn Test	0.0371124	*
Herbaspirillum	0.06587	0.06729	0.06726	0.06686	0.06929	0.655			Geobacillus	T4	T1	12.75	2.5	15.25	3.04783	0.00230498	Dunn Test	0.0230498	*
Cloacibacillus	0.06529	0.06524	0.06178	0.06249	0.0552	0.0388			Geobacter	C	T4	-11.75	14.25	2.5	-2.80879	0.00497285	Dunn Test	0.0447556	*
Myxococcus	0.06517	0.06513	0.06373	0.065	0.05786	0.0385			Geobacter	T4	T1	11.75	2.5	14.25	2.80879	0.00497285	Dunn Test	0.0447556	*
Sulfitobacter	0.06478	0.06519	0.06606	0.06774	0.05894	0.0211			Geomonas	T4	T2	12	2.5	14.5	2.86855	0.0041236	Dunn Test	0.041236	*
Lachnospira	0.06475	0.06576	0.06625	0.06627	0.06576	0.931			Geosporobacter	C	T4	-13	17	4	-3.10759	0.00188617	Dunn Test	0.0188617	*
Sinorhizobium	0.06436	0.06299	0.06305	0.06186	0.05224	0.0385			Geotalea	C	T4	-12.75	15.25	2.5	-3.04783	0.00230498	Dunn Test	0.0230498	*
Allobaculum	0.06371	0.05939	0.05787	0.05827	0.04817	0.00743			Geotalea	T4	T1	11.75	2.5	14.25	2.80879	0.00497285	Dunn Test	0.0447556	*
Tenuifilum	0.06366	0.06486	0.06389	0.0614	0.05015	0.0261			Gloeobacter	T4	T3	13.25	2.5	15.75	3.16736	0.00153832	Dunn Test	0.0153832	*
Ornithinimicrobium	0.06239	0.05844	0.06018	0.06121	0.05571	0.0235			Gloeothece	T4	T1	13.5	3.25	16.75	3.22712	0.00125044	Dunn Test	0.0125044	*
Rathayibacter	0.06197	0.06655	0.07002	0.07359	0.07619	0.016			Gordonia	C	T3	11.75	4.5	16.25	2.80879	0.00497285	Dunn Test	0.0497285	*
Desulfomicrobium	0.06181	0.06044	0.05899	0.06056	0.05363	0.0475			Haemophilus	C	T4	-12.75	15.25	2.5	-3.04783	0.00230498	Dunn Test	0.0230498	*
Verrucomicrobium	0.06171	0.06172	0.06111	0.06149	0.05198	0.412			Haemophilus	T4	T1	12.25	2.5	14.75	2.92831	0.0034081	Dunn Test	0.0306729	*
Archangium	0.06169	0.06515	0.06482	0.06678	0.05894	0.0383			Hafnia	T4	T1	13.5	2.5	16	3.22712	0.00125044	Dunn Test	0.0125044	*
Nocardiopsis	0.06167	0.06252	0.06295	0.06149	0.05582	0.163			Hahella	C	T4	-12.25	15.25	3	-2.92831	0.0034081	Dunn Test	0.0306729	*
Symbiobacterium	0.06134	0.06382	0.06248	0.06068	0.05453	0.0948			Hahella	T4	T1	12.75	3	15.75	3.04783	0.00230498	Dunn Test	0.0230498	*
Atopobium	0.06132	0.05479	0.05439	0.05385	0.04428	0.00966			Halalkaliarchaeum	T4	T1	11.75	5.5	17.25	2.80879	0.00497285	Dunn Test	0.0497285	*
Desulfobulbus	0.06111	0.0572	0.05916	0.05748	0.05022	0.00786			Haliangium	C	T4	-11.75	14.25	2.5	-2.80879	0.00497285	Dunn Test	0.0497285	*
Pseudarthrobacter	0.06109	0.06181	0.06168	0.06286	0.05657	0.159			Halioglobus	C	T4	-12	14.5	2.5	-2.86855	0.0041236	Dunn Test	0.041236	*
Calothrix	0.06014	0.05623	0.05574	0.05545	0.03943	0.0547			Halobacillus	C	T4	-13.25	16.25	3	-3.16736	0.00153832	Dunn Test	0.0153832	*
Frankia	0.06002	0.06123	0.06059	0.05808	0.05359	0.0875			Halogeometricum	T1	T2	11.75	4	15.75	2.80879	0.00497285	Dunn Test	0.0497285	*
Candidatus_Sulfidibacterium	0.05951	0.06184	0.05716	0.05604	0.04228	0.0118			Halomarina	T4	T2	13.5	2.75	16.25	3.22712	0.00125044	Dunn Test	0.0125044	*
Luteibacter	0.05919	0.05855	0.06054	0.06319	0.06415	0.0566			Halomonas	T4	T1	13.25	2.5	15.75	3.16736	0.00153832	Dunn Test	0.0153832	*
Blattabacterium	0.05877	0.05198	0.05315	0.05119	0.03233	0.0402			Haploplasma	T4	T2	12	2.5	14.5	2.86855	0.0041236	Dunn Test	0.041236	*
Magnetospirillum	0.05849	0.05713	0.05657	0.05773	0.05182	0.0416			Helcococcus	C	T4	-11.75	14.25	2.5	-2.80879	0.00497285	Dunn Test	0.0447556	*
Dickeya	0.05717	0.05312	0.05215	0.05123	0.04493	0.00399			Helcococcus	T4	T2	12.75	2.5	15.25	3.04783	0.00230498	Dunn Test	0.0230498	*
Polaribacter	0.05652	0.05164	0.05276	0.04791	0.0312	0.0432			Helicobacter	C	T4	-11.75	14.25	2.5	-2.80879	0.00497285	Dunn Test	0.0497285	*
Saccharopolyspora	0.05619	0.05416	0.05469	0.05536	0.05054	0.205			Heliomicrobium	C	T4	-12.5	15	2.5	-2.98807	0.00280744	Dunn Test	0.0252669	*
Shinella	0.05617	0.05603	0.0579	0.05713	0.05413	0.532			Heliomicrobium	T4	T1	13	2.5	15.5	3.10759	0.00188617	Dunn Test	0.0188617	*
Microvirga	0.0561	0.05544	0.05487	0.0535	0.04961	0.0305			Heliorestis	C	T4	-13	17.5	4.5	-3.10759	0.00188617	Dunn Test	0.0188617	*
Conexibacter	0.05596	0.05749	0.05718	0.05602	0.05087	0.0695			Herbiconiux	C	T3	12.25	4	16.25	2.92831	0.0034081	Dunn Test	0.034081	*
Mycoplasmopsis	0.05547	0.04911	0.05084	0.0465	0.03125	0.0926			Heyndrickxia	T4	T1	11.75	3	14.75	2.80879	0.00497285	Dunn Test	0.0497285	*
Rhodopseudomonas	0.05482	0.05677	0.05264	0.05228	0.04791	0.00417			Hoeflea	C	T4	-13.5	18	4.5	-3.22712	0.00125044	Dunn Test	0.0125044	*
Propionibacterium	0.05468	0.05562	0.05571	0.05427	0.05017	0.23			Hydrocarboniclastica	T4	T2	12.5	3	15.5	2.98807	0.00280744	Dunn Test	0.0280744	*
Geobacillus	0.05464	0.05438	0.05241	0.05299	0.04593	0.019			Hydrogenibacillus	T4	T1	12.25	3.75	16	2.92831	0.0034081	Dunn Test	0.034081	*
Aureimonas	0.05431	0.0538	0.05451	0.05327	0.04683	0.0475			Hydrogenimonas	T4	T1	13	2.5	15.5	3.10759	0.00188617	Dunn Test	0.0188617	*
Thauera	0.05417	0.05679	0.05893	0.05968	0.06315	0.0105			Hydrogenophaga	T4	T1	-12	18.5	6.5	-2.86855	0.0041236	Dunn Test	0.0371124	*
Exiguobacterium	0.05408	0.04713	0.05952	0.04663	0.04842	0.225			Hydrogenovibrio	C	T4	-12	14.5	2.5	-2.86855	0.0041236	Dunn Test	0.041236	*
Chlorobaculum	0.05387	0.05526	0.05505	0.05418	0.04639	0.0453			Hylemonella	C	T4	13.25	5.25	18.5	3.16736	0.00153832	Dunn Test	0.0153832	*
Thioalkalivibrio	0.05383	0.05344	0.04992	0.0504	0.04639	0.028			Hymenobacter	C	T4	-12	14.5	2.5	-2.86855	0.0041236	Dunn Test	0.0371124	*
Polynucleobacter	0.05357	0.05071	0.05091	0.04736	0.04059	0.0193			Hymenobacter	T4	T1	13.25	2.5	15.75	3.16736	0.00153832	Dunn Test	0.0153832	*
Ensifer	0.05352	0.05484	0.05442	0.05506	0.0474	0.0534			Hypericibacter	T4	T1	12.25	2.5	14.75	2.92831	0.0034081	Dunn Test	0.034081	*
Echinicola	0.05343	0.05423	0.04992	0.05024	0.04118	0.0111			Hypericibacter	T4	T2	12	2.5	14.5	2.86855	0.0041236	Dunn Test	0.0371124	*
Corallococcus	0.05339	0.05393	0.0553	0.05673	0.0502	0.0503			Ideonella	T4	T3	-12	18.5	6.5	-2.86855	0.0041236	Dunn Test	0.041236	*
Rhodothermus	0.05304	0.05382	0.05323	0.05174	0.04387	0.0361			Idiomarina	C	T4	-11.75	14.75	3	-2.80879	0.00497285	Dunn Test	0.0497285	*
Faecalibaculum	0.05288	0.04983	0.04734	0.04815	0.03988	0.0489			Ignavigranum	T4	T1	11.75	2.75	14.5	2.80879	0.00497285	Dunn Test	0.0447556	*
Lysinibacillus	0.05264	0.04822	0.04677	0.05639	0.04446	0.645			Ignavigranum	T4	T2	12	2.75	14.75	2.86855	0.0041236	Dunn Test	0.041236	*
Fibrella	0.05246	0.04979	0.05145	0.04916	0.04239	0.0296			Intestinibaculum	T4	T1	11.75	2.5	14.25	2.80879	0.00497285	Dunn Test	0.0447556	*
Erwinia	0.05181	0.04911	0.047	0.04592	0.03643	0.01			Iocasia	T4	T1	11.75	4	15.75	2.80879	0.00497285	Dunn Test	0.0497285	*
Syntrophotalea	0.05174	0.0508	0.04873	0.04942	0.04353	0.0214			Kangiella	C	T4	-12.75	16.25	3.5	-3.04783	0.00230498	Dunn Test	0.0207448	*
Gimesia	0.05162	0.05028	0.05134	0.04909	0.04448	0.207			Kangiella	T4	T1	12.75	3.5	16.25	3.04783	0.00230498	Dunn Test	0.0207448	*
Erysipelatoclostridium	0.05153	0.04905	0.04792	0.04527	0.03673	0.00387			Kerstersia	C	T4	12	4.5	16.5	2.86855	0.0041236	Dunn Test	0.041236	*
Diaphorobacter	0.05148	0.07298	0.08097	0.08029	0.1665	0.0105			Kingella	C	T4	-12.25	14.75	2.5	-2.92831	0.0034081	Dunn Test	0.034081	*
Caballeronia	0.05109	0.05209	0.052	0.05334	0.04875	0.209			Kinneretia	C	T4	12.25	5.5	17.75	2.92831	0.0034081	Dunn Test	0.034081	*
Luteolibacter	0.05088	0.05238	0.05152	0.05325	0.04766	0.507			Klebsiella	T4	T1	-12	18.5	6.5	-2.86855	0.0041236	Dunn Test	0.0371124	*
Dietzia	0.05081	0.07758	0.05452	0.07398	0.05026	0.78			Kosmotoga	C	T4	-11.75	15.5	3.75	-2.80879	0.00497285	Dunn Test	0.0497285	*
Azoarcus	0.05035	0.05265	0.05195	0.05151	0.05046	0.448			Kroppenstedtia	C	T4	-13	15.5	2.5	-3.10759	0.00188617	Dunn Test	0.0188617	*
Leifsonia	0.04991	0.0538	0.05457	0.05901	0.05732	0.0212			Kurthia	C	T1	12.25	5	17.25	2.92831	0.0034081	Dunn Test	0.034081	*
Rothia	0.04979	0.04758	0.04739	0.04775	0.0424	0.0266			Labilibaculum	C	T4	-12.75	16.5	3.75	-3.04783	0.00230498	Dunn Test	0.0230498	*
Rhodocaloribacter	0.04933	0.04938	0.04789	0.04701	0.04381	0.0181			Laceyella	C	T4	-12.5	15.25	2.75	-2.98807	0.00280744	Dunn Test	0.0280744	*
Luteitalea	0.04916	0.05114	0.04822	0.04959	0.04588	0.383			Lachnoclostridium	C	T4	-13	15.5	2.5	-3.10759	0.00188617	Dunn Test	0.0188617	*
Qipengyuania	0.04872	0.04921	0.04502	0.04591	0.04095	0.019			Lacinutrix	T4	T2	11.75	2.5	14.25	2.80879	0.00497285	Dunn Test	0.0497285	*
Kitasatospora	0.04861	0.05054	0.05026	0.04902	0.04602	0.084			Lacticaseibacillus	C	T4	-11.75	15	3.25	-2.80879	0.00497285	Dunn Test	0.0497285	*
Sellimonas	0.04842	0.04693	0.04847	0.04729	0.04141	0.0793			Lactobacillus	C	T4	-13.5	16	2.5	-3.22712	0.00125044	Dunn Test	0.0125044	*
Coriobacterium	0.04835	0.04463	0.04668	0.04504	0.03778	0.0147			Lactococcus	T4	T2	12	2.5	14.5	2.86855	0.0041236	Dunn Test	0.041236	*
Granulicella	0.04828	0.05004	0.05099	0.04995	0.04602	0.195			Latilactobacillus	C	T4	-12.5	15.75	3.25	-2.98807	0.00280744	Dunn Test	0.0280744	*
Desulfitobacterium	0.04812	0.04567	0.04564	0.04429	0.0382	0.0294			Leclercia	C	T4	-12	14.5	2.5	-2.86855	0.0041236	Dunn Test	0.041236	*
Microlunatus	0.04803	0.05008	0.04756	0.04924	0.04505	0.218			Leifsonia	C	T3	13.25	3.75	17	3.16736	0.00153832	Dunn Test	0.0153832	*
Planctomyces	0.04745	0.04752	0.0451	0.04715	0.04231	0.452			Leisingera	T4	T1	12.25	3.75	16	2.92831	0.0034081	Dunn Test	0.034081	*
Methylomonas	0.04742	0.04619	0.04574	0.04273	0.04228	0.132			Lelliottia	C	T4	-12.75	16.25	3.5	-3.04783	0.00230498	Dunn Test	0.0230498	*
Kiritimatiella	0.04731	0.0511	0.04993	0.04907	0.0468	0.612			Lentibacillus	C	T4	-12	15.75	3.75	-2.86855	0.0041236	Dunn Test	0.041236	*
Skermanella	0.04728	0.04806	0.04688	0.04828	0.04231	0.0798			Lentilactobacillus	T4	T1	12	2.5	14.5	2.86855	0.0041236	Dunn Test	0.041236	*
Methylococcus	0.04696	0.04871	0.04896	0.04777	0.04537	0.192			Leptolyngbya	T4	T2	13.25	2.5	15.75	3.16736	0.00153832	Dunn Test	0.0153832	*
Legionella	0.04656	0.0447	0.04332	0.04111	0.03128	0.0318			Leptothermofonsia	C	T3	-11.75	14.75	3	-2.80879	0.00497285	Dunn Test	0.0497285	*
Heliomicrobium	0.04615	0.0468	0.04261	0.04246	0.03574	0.0133			Leucobacter	C	T3	12	2.5	14.5	2.86855	0.0041236	Dunn Test	0.0371124	*
Escherichia	0.04598	0.04202	0.04175	0.03756	0.03838	0.0675			Limihaloglobus	T4	T1	12.25	4	16.25	2.92831	0.0034081	Dunn Test	0.034081	*
Delftia	0.04587	0.07031	0.09238	0.09901	0.2106	0.00139			Limnohabitans	C	T4	12.5	6	18.5	2.98807	0.00280744	Dunn Test	0.0280744	*
Pectobacterium	0.0455	0.04646	0.04327	0.04118	0.03425	0.00791			Limosilactobacillus	T4	T1	-12.5	16.25	3.75	-2.98807	0.00280744	Dunn Test	0.0280744	*
Cutibacterium	0.04517	0.04716	0.04309	0.0416	0.03724	0.0137			Listeria	C	T4	-12.75	15.25	2.5	-3.04783	0.00230498	Dunn Test	0.0230498	*
Roseovarius	0.04448	0.04171	0.04064	0.04104	0.03733	0.033			Listeria	T4	T1	12	2.5	14.5	2.86855	0.0041236	Dunn Test	0.0371124	*
Martelella	0.04441	0.04506	0.04683	0.04475	0.03945	0.0145			Luteimonas	C	T3	12	2.5	14.5	2.86855	0.0041236	Dunn Test	0.0371124	*
Acidipropionibacterium	0.04429	0.04844	0.04835	0.05	0.05142	0.137			Lysobacter	C	T3	12	2.5	14.5	2.86855	0.0041236	Dunn Test	0.0371124	*
Gemmata	0.04415	0.04497	0.04338	0.04267	0.04104	0.663			Lysobacter	T4	T1	-11.5	18.5	7	-2.74903	0.00597727	Dunn Test	0.0478181	*
Gelria	0.04406	0.04193	0.04276	0.04241	0.03713	0.0807			Macrococcus	T4	T2	11.75	2.5	14.25	2.80879	0.00497285	Dunn Test	0.0497285	*
Citrifermentans	0.04348	0.04387	0.04068	0.04134	0.036	0.0151			Magnetospirillum	C	T4	-11.75	14.5	2.75	-2.80879	0.00497285	Dunn Test	0.0497285	*
Sandaracinus	0.04325	0.04558	0.04327	0.0448	0.03898	0.279			Mannheimia	C	T4	-13.75	17.5	3.75	-3.28688	0.00101304	Dunn Test	0.0101304	*
Helicobacter	0.04306	0.03986	0.04129	0.03918	0.02778	0.0397			Maribellus	C	T4	-13	15.5	2.5	-3.10759	0.00188617	Dunn Test	0.0188617	*
Oceanidesulfovibrio	0.04295	0.04189	0.04063	0.04136	0.03739	0.0492			Maridesulfovibrio	T4	T2	12.25	3.25	15.5	2.92831	0.0034081	Dunn Test	0.034081	*
Spirochaeta	0.04274	0.04175	0.04036	0.03941	0.03436	0.0188			Marinithermus	C	T4	-13.25	15.75	2.5	-3.16736	0.00153832	Dunn Test	0.0153832	*
Tumebacillus	0.0425	0.04351	0.0416	0.04049	0.03451	0.00753			Marinobacter	T4	T1	12.5	3	15.5	2.98807	0.00280744	Dunn Test	0.0280744	*
Ereboglobus	0.04246	0.04214	0.04074	0.04114	0.03628	0.599			Marinobacterium	T4	T1	12.25	2.5	14.75	2.92831	0.0034081	Dunn Test	0.034081	*
Erysipelothrix	0.04234	0.03941	0.03776	0.03589	0.02941	0.0152			Marivirga	T4	T1	12.75	2.75	15.5	3.04783	0.00230498	Dunn Test	0.0230498	*
Dialister	0.04227	0.03839	0.0399	0.03856	0.03258	0.00842			Mediterraneibacter	C	T4	-11.75	15.25	3.5	-2.80879	0.00497285	Dunn Test	0.0497285	*
Thermobacillus	0.04225	0.042	0.04167	0.0397	0.03524	0.0586			Megasphaera	C	T4	-13	15.5	2.5	-3.10759	0.00188617	Dunn Test	0.0188617	*
Clavibacter	0.04223	0.04423	0.04624	0.04938	0.04898	0.0284			Megasphaera	T4	T1	11.75	2.5	14.25	2.80879	0.00497285	Dunn Test	0.0447556	*
Thermomonas	0.0422	0.05362	0.06431	0.07152	0.1233	0.0012			Mesobacillus	C	T4	-13.5	16	2.5	-3.22712	0.00125044	Dunn Test	0.0125044	*
Anoxybacillus	0.04216	0.04416	0.04041	0.04195	0.03532	0.0145			Mesobacillus	T4	T1	12.5	2.5	15	2.98807	0.00280744	Dunn Test	0.0252669	*
Komagataeibacter	0.04197	0.04051	0.04089	0.04225	0.03827	0.116			Mesomycoplasma	T4	T2	12.5	2.5	15	2.98807	0.00280744	Dunn Test	0.0280744	*
Dyella	0.04195	0.04589	0.04609	0.04584	0.05091	0.0458			Mesorhizobium	T4	T1	12.75	2.5	15.25	3.04783	0.00230498	Dunn Test	0.0230498	*
Micrococcus	0.04188	0.04333	0.04583	0.04958	0.05145	0.00579			Metabacillus	C	T4	-12.75	15.25	2.5	-3.04783	0.00230498	Dunn Test	0.0230498	*
Novisyntrophococcus	0.04179	0.03907	0.03624	0.03814	0.03482	0.0267			Methanococcoides	C	T4	-12.75	16.5	3.75	-3.04783	0.00230498	Dunn Test	0.0230498	*
Acetobacterium	0.04148	0.0433	0.04318	0.04109	0.03451	0.032			Methanococcus	C	T4	-12.5	15	2.5	-2.98807	0.00280744	Dunn Test	0.0252669	*
Thermococcus	0.04141	0.03813	0.03852	0.03582	0.03207	0.0193			Methanococcus	T4	T1	13	2.5	15.5	3.10759	0.00188617	Dunn Test	0.0188617	*
Photobacterium	0.04139	0.04089	0.03781	0.03558	0.0289	0.0051			Methanohalophilus	C	T4	-12.25	15.75	3.5	-2.92831	0.0034081	Dunn Test	0.034081	*
Azospira	0.0413	0.04369	0.04363	0.041	0.04124	0.563			Methanosphaera	C	T4	-12.25	15.25	3	-2.92831	0.0034081	Dunn Test	0.034081	*
Methylorubrum	0.04121	0.0404	0.03985	0.04014	0.03897	0.607			Methanothermobacter	C	T4	-11.75	16.25	4.5	-2.80879	0.00497285	Dunn Test	0.0497285	*
Trueperella	0.04114	0.0411	0.03843	0.03823	0.03243	0.0214			Methylacidiphilum	T4	T1	13.25	3.25	16.5	3.16736	0.00153832	Dunn Test	0.0153832	*
Brucella	0.04088	0.04916	0.05474	0.05987	0.08061	0.00109			Methylacidiphilum	T4	T2	11.75	3.25	15	2.80879	0.00497285	Dunn Test	0.0447556	*
Chryseolinea	0.04083	0.04157	0.04116	0.03941	0.03298	0.0576			Methyloceanibacter	T4	T1	13.25	2.5	15.75	3.16736	0.00153832	Dunn Test	0.0153832	*
Acetobacter	0.04072	0.04499	0.04609	0.05039	0.07203	0.00222			Methyloligella	C	T4	-11.75	15	3.25	-2.80879	0.00497285	Dunn Test	0.0497285	*
Glutamicibacter	0.04058	0.04051	0.0414	0.0415	0.04025	0.478			Methylomagnum	T4	T1	13.5	2.75	16.25	3.22712	0.00125044	Dunn Test	0.0125044	*
Peptoniphilus	0.04053	0.03995	0.0368	0.03772	0.0298	0.0125			Methylomicrobium	C	T4	-13.5	16.5	3	-3.22712	0.00125044	Dunn Test	0.0125044	*
Saccharothrix	0.04021	0.04056	0.03985	0.04055	0.03784	0.452			Methylomusa	T4	T2	13.25	3.25	16.5	3.16736	0.00153832	Dunn Test	0.0153832	*
Listeria	0.04009	0.03491	0.0347	0.03134	0.02412	0.0111			Micavibrio	T4	T1	11.75	4	15.75	2.80879	0.00497285	Dunn Test	0.0497285	*
Pseudoclostridium	0.03993	0.0374	0.03647	0.03828	0.0327	0.0188			Microbacterium	C	T3	12	2.5	14.5	2.86855	0.0041236	Dunn Test	0.0329888	*
Buchnera	0.03988	0.0316	0.03517	0.03073	0.01742	0.0397			Microbacterium	T4	T1	-12	18.5	6.5	-2.86855	0.0041236	Dunn Test	0.0329888	*
Lactococcus	0.03972	0.03693	0.03858	0.03426	0.02628	0.0296			Microcella	T4	T1	-12.75	18.5	5.75	-3.04783	0.00230498	Dunn Test	0.0207448	*
Methylocystis	0.03953	0.03691	0.03728	0.03918	0.03476	0.106			Micrococcus	C	T4	12.75	4.25	17	3.04783	0.00230498	Dunn Test	0.0230498	*
Phenylobacterium	0.0387	0.03729	0.03619	0.03586	0.03151	0.0188			Microvenator	C	T4	-12.25	16.5	4.25	-2.92831	0.0034081	Dunn Test	0.034081	*
Saccharomonospora	0.03865	0.03999	0.03993	0.04011	0.03646	0.0392			Microvirga	C	T4	-12	14.75	2.75	-2.86855	0.0041236	Dunn Test	0.041236	*
Sutterella	0.03861	0.04026	0.03658	0.03568	0.03147	0.0052			Miltoncostaea	T4	T1	12.75	3	15.75	3.04783	0.00230498	Dunn Test	0.0230498	*
Agrococcus	0.03835	0.04123	0.0429	0.04659	0.04991	0.00907			Modestobacter	T4	T3	13.25	5	18.25	3.16736	0.00153832	Dunn Test	0.0153832	*
Wujia	0.03833	0.03687	0.0367	0.03421	0.03303	0.0326			Monoglobus	C	T4	-13.25	16.5	3.25	-3.16736	0.00153832	Dunn Test	0.0153832	*
Haliangium	0.03826	0.03788	0.03825	0.0363	0.0301	0.0249			Moorena	C	T4	-12.75	16	3.25	-3.04783	0.00230498	Dunn Test	0.0230498	*
Tsukamurella	0.03807	0.03968	0.03847	0.03837	0.03744	0.565			Moraxella	C	T4	-11.75	14.75	3	-2.80879	0.00497285	Dunn Test	0.0447556	*
Runella	0.038	0.03822	0.03686	0.0354	0.03	0.0289			Moraxella	T4	T1	12	3	15	2.86855	0.0041236	Dunn Test	0.041236	*
Desulfosporosinus	0.03768	0.03857	0.03586	0.03689	0.03116	0.0455			Murdochiella	C	T4	-13.5	16.75	3.25	-3.22712	0.00125044	Dunn Test	0.0125044	*
Aromatoleum	0.03759	0.03862	0.03746	0.03842	0.03433	0.0361			Muricauda	C	T4	-13.75	16.25	2.5	-3.28688	0.00101304	Dunn Test	0.0101304	*
Streptacidiphilus	0.03733	0.03655	0.03612	0.03589	0.03495	0.645			Muricauda	T4	T1	12.25	2.5	14.75	2.92831	0.0034081	Dunn Test	0.0306729	*
Vagococcus	0.03698	0.03389	0.03388	0.03303	0.03462	0.892			Muriicola	T4	T1	12	3.75	15.75	2.86855	0.0041236	Dunn Test	0.041236	*
Lachnoanaerobaculum	0.0367	0.03677	0.03541	0.0376	0.03427	0.5			Mycetocola	C	T3	13.25	4.5	17.75	3.16736	0.00153832	Dunn Test	0.0153832	*
Sporosarcina	0.03638	0.03556	0.03652	0.03341	0.02689	0.00767			Natranaerobius	C	T4	-11.75	15.25	3.5	-2.80879	0.00497285	Dunn Test	0.0497285	*
Sulfurimonas	0.03629	0.03491	0.03512	0.03408	0.02802	0.0699			Natrinema	C	T2	11.75	5	16.75	2.80879	0.00497285	Dunn Test	0.0497285	*
Georgenia	0.03624	0.03522	0.03632	0.03707	0.0345	0.436			Ndongobacter	C	T4	-12.75	17.5	4.75	-3.04783	0.00230498	Dunn Test	0.0230498	*
Leptotrichia	0.03617	0.0324	0.03309	0.0296	0.02133	0.0447			Neokomagataea	C	T4	-11.75	16.25	4.5	-2.80879	0.00497285	Dunn Test	0.0497285	*
Dehalobacter	0.03603	0.03382	0.03515	0.03373	0.02768	0.0342			Niallia	C	T4	-13.75	16.5	2.75	-3.28688	0.00101304	Dunn Test	0.0101304	*
Tichowtungia	0.03587	0.03624	0.03673	0.03447	0.0326	0.495			Niastella	T4	T1	13.75	2.75	16.5	3.28688	0.00101304	Dunn Test	0.0101304	*
Terriglobus	0.0358	0.03909	0.03903	0.03661	0.03232	0.0252			Nitratiruptor	T4	T1	12	4.5	16.5	2.86855	0.0041236	Dunn Test	0.041236	*
Gemmatimonas	0.03578	0.03499	0.03518	0.03556	0.0301	0.0447			Nitrosomonas	C	T4	-12.75	15.75	3	-3.04783	0.00230498	Dunn Test	0.0230498	*
Ligilactobacillus	0.03573	0.03502	0.03541	0.03101	0.02616	0.0432			Nitrospira	C	T4	-12.25	15	2.75	-2.92831	0.0034081	Dunn Test	0.034081	*
Acidithiobacillus	0.03566	0.03754	0.03393	0.03507	0.03193	0.0275			Niveispirillum	T4	T1	13.25	2.5	15.75	3.16736	0.00153832	Dunn Test	0.0153832	*
Yersinia	0.03561	0.03373	0.0338	0.03406	0.02644	0.0521			Nocardia	T4	T1	13.25	2.5	15.75	3.16736	0.00153832	Dunn Test	0.0153832	*
Robiginitalea	0.03547	0.03651	0.03579	0.03463	0.03017	0.0762			Nocardioides	T4	T3	11.75	3.75	15.5	2.80879	0.00497285	Dunn Test	0.0497285	*
Virgibacillus	0.03545	0.03419	0.03323	0.03196	0.02406	0.0303			Nonlabens	T4	T1	12.75	2.5	15.25	3.04783	0.00230498	Dunn Test	0.0230498	*
Salidesulfovibrio	0.03536	0.03475	0.03447	0.03378	0.03086	0.0316			Nordella	C	T4	-12	16.5	4.5	-2.86855	0.0041236	Dunn Test	0.041236	*
Mycobacteroides	0.03531	0.03693	0.03492	0.0374	0.03419	0.0573			Nosocomiicoccus	T4	T1	12	3.5	15.5	2.86855	0.0041236	Dunn Test	0.041236	*
Cellulosimicrobium	0.0352	0.03599	0.03644	0.04243	0.03674	0.229			Nostoc	C	T4	-12	14.5	2.5	-2.86855	0.0041236	Dunn Test	0.041236	*
Alcanivorax	0.03508	0.03765	0.03484	0.03238	0.02946	0.00972			Novisyntrophococcus	C	T4	-12.5	17.5	5	-2.98807	0.00280744	Dunn Test	0.0280744	*
Prosthecochloris	0.03503	0.03506	0.03457	0.03431	0.03111	0.0525			Oceanidesulfovibrio	C	T4	-11.75	14.5	2.75	-2.80879	0.00497285	Dunn Test	0.0497285	*
Anseongella	0.03499	0.034	0.03309	0.03159	0.02566	0.00842			Oceanisphaera	T4	T1	11.75	3	14.75	2.80879	0.00497285	Dunn Test	0.0497285	*
Vogesella	0.03464	0.02349	0.02107	0.02147	0.02218	0.344			Oceanispirochaeta	T4	T2	12	3.25	15.25	2.86855	0.0041236	Dunn Test	0.041236	*
Faecalicatena	0.03462	0.03286	0.03304	0.03327	0.03075	0.203			Oceanobacillus	C	T4	-12.25	14.75	2.5	-2.92831	0.0034081	Dunn Test	0.0306729	*
Candidatus_Promineofilum	0.03457	0.03628	0.03401	0.03291	0.02899	0.0231			Oceanobacillus	T4	T2	12.25	2.5	14.75	2.92831	0.0034081	Dunn Test	0.0306729	*
Salmonella	0.0345	0.0313	0.03094	0.02899	0.02525	0.00791			Oenococcus	T4	T1	12	4	16	2.86855	0.0041236	Dunn Test	0.041236	*
Leptolyngbya	0.03441	0.03488	0.03655	0.03556	0.03055	0.021			Olsenella	C	T4	-13.5	16.25	2.75	-3.22712	0.00125044	Dunn Test	0.0125044	*
Neorhizobium	0.03436	0.0352	0.0334	0.03498	0.03094	0.216			Ornithinimicrobium	C	T4	-12.25	15.75	3.5	-2.92831	0.0034081	Dunn Test	0.034081	*
Rhodanobacter	0.03424	0.03619	0.03984	0.04037	0.04791	0.0051			Ornithobacterium	C	T4	-13	16	3	-3.10759	0.00188617	Dunn Test	0.0188617	*
Nakamurella	0.03418	0.03464	0.0336	0.03533	0.03029	0.0636			Oscillatoria	T4	T1	11.75	3.5	15.25	2.80879	0.00497285	Dunn Test	0.0497285	*
Aquihabitans	0.03404	0.03317	0.02984	0.03215	0.02947	0.0166			Ottowia	C	T3	11.5	2.5	14	2.74903	0.00597727	Dunn Test	0.0478181	*
Tautonia	0.0338	0.0343	0.03299	0.03234	0.02797	0.0385			Ottowia	T4	T1	-12	18.5	6.5	-2.86855	0.0041236	Dunn Test	0.0371124	*
Desulforamulus	0.03362	0.0316	0.03246	0.03162	0.02952	0.296			Owenweeksia	C	T4	-12.75	15.5	2.75	-3.04783	0.00230498	Dunn Test	0.0230498	*
Ruania	0.0335	0.03335	0.03305	0.03129	0.02959	0.084			Paenalkalicoccus	T4	T3	13.25	3	16.25	3.16736	0.00153832	Dunn Test	0.0153832	*
Desulfocurvibacter	0.03339	0.03324	0.03285	0.03168	0.02765	0.0348			Paenibacillus	C	T4	-13.25	15.75	2.5	-3.16736	0.00153832	Dunn Test	0.0153832	*
Phreatobacter	0.03339	0.03286	0.03206	0.03182	0.02774	0.0395			Paenisporosarcina	T4	T1	12	3.5	15.5	2.86855	0.0041236	Dunn Test	0.041236	*
Saccharibacillus	0.03336	0.03454	0.03168	0.03382	0.02944	0.0243			Paludibacterium	T4	T1	12	3.5	15.5	2.86855	0.0041236	Dunn Test	0.041236	*
Arachidicoccus	0.03332	0.032	0.03241	0.03074	0.02446	0.0226			Paludibaculum	C	T4	-12.25	16.25	4	-2.92831	0.0034081	Dunn Test	0.034081	*
Aquisphaera	0.03332	0.03392	0.03385	0.03417	0.03181	0.66			Pandoraea	C	T3	11.75	2.5	14.25	2.80879	0.00497285	Dunn Test	0.0447556	*
Leclercia	0.03318	0.03209	0.03168	0.03254	0.02836	0.0348			Pannonibacter	T4	T1	12.5	3.25	15.75	2.98807	0.00280744	Dunn Test	0.0280744	*
Fulvivirga	0.03315	0.03108	0.03206	0.03124	0.02467	0.0274			Parabacteroides	T4	T1	11.75	3.5	15.25	2.80879	0.00497285	Dunn Test	0.0497285	*
Alteromonas	0.03297	0.03103	0.02927	0.02781	0.02214	0.0115			Parafannyhessea	C	T4	-13	16	3	-3.10759	0.00188617	Dunn Test	0.0188617	*
Crassaminicella	0.03292	0.02959	0.03124	0.02878	0.02105	0.0156			Paraflavitalea	C	T4	-13.25	15.75	2.5	-3.16736	0.00153832	Dunn Test	0.0153832	*
Streptosporangium	0.03292	0.03382	0.03256	0.0322	0.03048	0.11			Paraflavitalea	T4	T1	12.5	2.5	15	2.98807	0.00280744	Dunn Test	0.0252669	*
Gemmatirosa	0.03269	0.03286	0.03185	0.03132	0.02842	0.182			Paraglaciecola	T4	T2	11.75	3	14.75	2.80879	0.00497285	Dunn Test	0.0497285	*
Francisella	0.03255	0.03065	0.02832	0.02744	0.01904	0.0374			Paraliobacillus	T4	T3	11.75	3.5	15.25	2.80879	0.00497285	Dunn Test	0.0497285	*
Nonlabens	0.03239	0.03419	0.03355	0.03183	0.02638	0.0287			Paraneptunicella	C	T4	-12	14.5	2.5	-2.86855	0.0041236	Dunn Test	0.0371124	*
Megalodesulfovibrio	0.03227	0.03126	0.03124	0.03083	0.02806	0.117			Paraneptunicella	T4	T1	13	2.5	15.5	3.10759	0.00188617	Dunn Test	0.0188617	*
Xanthobacter	0.03227	0.03294	0.0315	0.03269	0.03043	0.422			Paraphotobacterium	T4	T1	13.25	2.5	15.75	3.16736	0.00153832	Dunn Test	0.0153832	*
Caldicellulosiruptor	0.0322	0.03155	0.03246	0.02969	0.02503	0.0313			Paraprevotella	C	T2	12.75	3.75	16.5	3.04783	0.00230498	Dunn Test	0.0230498	*
Paludibacter	0.0322	0.03655	0.03766	0.03445	0.03161	0.36			Pararhodospirillum	T4	T3	11.75	4.75	16.5	2.80879	0.00497285	Dunn Test	0.0497285	*
Paludibaculum	0.03199	0.03135	0.03045	0.0308	0.02836	0.0659			Parasedimentitalea	C	T4	-12	15	3	-2.86855	0.0041236	Dunn Test	0.041236	*
Ancylobacter	0.03197	0.03222	0.02987	0.03023	0.02789	0.0379			Parolsenella	C	T4	-13.25	16	2.75	-3.16736	0.00153832	Dunn Test	0.0153832	*
Lacticaseibacillus	0.03197	0.03106	0.03021	0.03025	0.02466	0.0593			Parvimonas	T4	T1	11.75	2.5	14.25	2.80879	0.00497285	Dunn Test	0.0497285	*
Janibacter	0.03151	0.03036	0.03114	0.03113	0.02928	0.385			Pasteurella	C	T4	-12.5	15	2.5	-2.98807	0.00280744	Dunn Test	0.0280744	*
Miltoncostaea	0.03146	0.0334	0.03219	0.03064	0.02864	0.0287			Paucibacter	T4	T3	-13	18.25	5.25	-3.10759	0.00188617	Dunn Test	0.0188617	*
Gramella	0.03134	0.03132	0.03084	0.03043	0.02582	0.161			Pectinatus	T4	T1	13.5	2.5	16	3.22712	0.00125044	Dunn Test	0.0125044	*
Geotalea	0.03132	0.03108	0.02908	0.03048	0.02577	0.013			Pectobacterium	C	T4	-12.25	14.75	2.5	-2.92831	0.0034081	Dunn Test	0.0306729	*
Kosakonia	0.03123	0.02925	0.02954	0.02786	0.02718	0.0525			Pectobacterium	T4	T1	13.5	2.5	16	3.22712	0.00125044	Dunn Test	0.0125044	*
Brachyspira	0.03114	0.02405	0.027	0.02713	0.01592	0.097			Pediococcus	C	T4	-12.75	15.25	2.5	-3.04783	0.00230498	Dunn Test	0.0230498	*
Methanobacterium	0.03111	0.02675	0.02632	0.0244	0.01787	0.0045			Pedobacter	C	T4	-13.5	16	2.5	-3.22712	0.00125044	Dunn Test	0.0125044	*
Thermoanaerobacterium	0.03107	0.02889	0.03003	0.02713	0.02211	0.0125			Pelodictyon	T4	T1	11.75	2.5	14.25	2.80879	0.00497285	Dunn Test	0.0497285	*
Edwardsiella	0.03104	0.03144	0.03137	0.02995	0.02683	0.0812			Pelosinus	C	T4	-13.75	16.25	2.5	-3.28688	0.00101304	Dunn Test	0.0101304	*
Paludibacterium	0.03102	0.03227	0.02918	0.02899	0.02604	0.0432			Peptacetobacter	C	T4	-13.5	16	2.5	-3.22712	0.00125044	Dunn Test	0.0125044	*
Cereibacter	0.03102	0.03319	0.03191	0.03052	0.0301	0.085			Peptoniphilus	C	T4	-13.5	16	2.5	-3.22712	0.00125044	Dunn Test	0.0125044	*
Nitrospira	0.03097	0.0307	0.02881	0.03052	0.02605	0.0188			Peptoniphilus	T4	T1	11.75	2.5	14.25	2.80879	0.00497285	Dunn Test	0.0447556	*
Spiribacter	0.03083	0.0315	0.02804	0.03122	0.02566	0.00832			Peribacillus	T4	T1	12.5	3	15.5	2.98807	0.00280744	Dunn Test	0.0280744	*
Cryobacterium	0.03074	0.03362	0.03512	0.03368	0.03286	0.104			Permianibacter	C	T4	-11.75	15.25	3.5	-2.80879	0.00497285	Dunn Test	0.0497285	*
Lacunisphaera	0.03069	0.03222	0.03228	0.03139	0.02862	0.323			Petrimonas	T4	T1	12	3	15	2.86855	0.0041236	Dunn Test	0.0371124	*
Salinibacter	0.03067	0.03106	0.03211	0.03022	0.02701	0.0365			Petrimonas	T4	T2	12	3	15	2.86855	0.0041236	Dunn Test	0.0371124	*
Desulfarculus	0.03067	0.03159	0.03112	0.03094	0.02707	0.0397			Petrocella	C	T4	-12.5	16	3.5	-2.98807	0.00280744	Dunn Test	0.0280744	*
Aminomonas	0.03056	0.03256	0.03186	0.03096	0.02602	0.0472			Phascolarctobacterium	C	T4	-13.25	15.75	2.5	-3.16736	0.00153832	Dunn Test	0.0153832	*
Halopseudomonas	0.03053	0.03162	0.0304	0.0299	0.02819	0.0905			Phenylobacterium	C	T4	-13.75	16.25	2.5	-3.28688	0.00101304	Dunn Test	0.0101304	*
Odoribacter	0.03042	0.0295	0.03134	0.02888	0.02614	0.0926			Phnomibacter	T4	T2	12	2.5	14.5	2.86855	0.0041236	Dunn Test	0.041236	*
Xylanimonas	0.03035	0.03052	0.03109	0.03064	0.02812	0.109			Photobacterium	C	T4	-13	15.5	2.5	-3.10759	0.00188617	Dunn Test	0.0169755	*
Polaromonas	0.03028	0.03218	0.03422	0.03241	0.04715	0.0223			Photobacterium	T4	T1	13.75	2.5	16.25	3.28688	0.00101304	Dunn Test	0.0101304	*
Rhizobacter	0.03018	0.03036	0.02868	0.0299	0.0286	0.42			Photorhabdus	T4	T1	12.5	2.5	15	2.98807	0.00280744	Dunn Test	0.0252669	*
Anaerotignum	0.03014	0.02702	0.02619	0.02414	0.02014	0.00312			Phreatobacter	C	T4	-12.25	15	2.75	-2.92831	0.0034081	Dunn Test	0.034081	*
Kutzneria	0.03005	0.02833	0.02894	0.02911	0.02689	0.0942			Phycisphaera	T4	T3	12.25	4	16.25	2.92831	0.0034081	Dunn Test	0.034081	*
Priestia	0.03	0.02885	0.03318	0.02676	0.01979	0.016			Pimelobacter	T4	T3	13.25	4	17.25	3.16736	0.00153832	Dunn Test	0.0153832	*
Myroides	0.02995	0.0288	0.02785	0.0269	0.0217	0.089			Planktothrix	C	T4	-12.5	15	2.5	-2.98807	0.00280744	Dunn Test	0.0280744	*
Polyangium	0.02991	0.03092	0.03025	0.03052	0.02898	0.699			Planococcus	C	T4	-13.25	16	2.75	-3.16736	0.00153832	Dunn Test	0.0153832	*
Desulfoluna	0.02984	0.03049	0.02974	0.02902	0.02614	0.0953			Plantibacter	C	T3	12	4	16	2.86855	0.0041236	Dunn Test	0.041236	*
Romboutsia	0.02949	0.02565	0.02686	0.02512	0.01747	0.0238			Polaromonas	C	T4	13	5.5	18.5	3.10759	0.00188617	Dunn Test	0.0188617	*
Limnochorda	0.02947	0.02826	0.02883	0.02901	0.02506	0.212			Polynucleobacter	C	T4	-13.25	15.75	2.5	-3.16736	0.00153832	Dunn Test	0.0153832	*
Providencia	0.02944	0.02545	0.02696	0.024	0.01697	0.0246			Polystyrenella	T4	T1	12.25	4.5	16.75	2.92831	0.0034081	Dunn Test	0.034081	*
Gemella	0.02942	0.02632	0.02809	0.02602	0.01861	0.0543			Pontivivens	C	T1	12	6	18	2.86855	0.0041236	Dunn Test	0.0371124	*
Ruficoccus	0.02933	0.0307	0.03012	0.02936	0.0254	0.0732			Pontivivens	T4	T1	12	6	18	2.86855	0.0041236	Dunn Test	0.0371124	*
Macrococcus	0.02921	0.02547	0.02739	0.02623	0.02047	0.0432			Porphyromonas	T4	T1	13.75	2.5	16.25	3.28688	0.00101304	Dunn Test	0.0101304	*
Leptospira	0.02919	0.02829	0.02677	0.02716	0.02082	0.121			Priestia	T4	T2	13.75	2.5	16.25	3.28688	0.00101304	Dunn Test	0.0101304	*
Cyanobium	0.02916	0.02878	0.02913	0.02732	0.02611	0.09			Protaetiibacter	T4	T1	-12	18.5	6.5	-2.86855	0.0041236	Dunn Test	0.0371124	*
Kaistella	0.02912	0.02991	0.03116	0.02872	0.02935	0.657			Providencia	C	T4	-12	14.5	2.5	-2.86855	0.0041236	Dunn Test	0.041236	*
Hyphomicrobium	0.02891	0.02835	0.02899	0.02872	0.0243	0.048			Pseudoalteromonas	T4	T1	12.5	2.5	15	2.98807	0.00280744	Dunn Test	0.0280744	*
Veillonella	0.02889	0.02759	0.02746	0.02602	0.02129	0.0226			Pseudoclavibacter	C	T1	-13	18.5	5.5	-3.10759	0.00188617	Dunn Test	0.0188617	*
Candidatus_Methanoplasma	0.02889	0.02491	0.02436	0.0246	0.01966	0.329			Pseudoclostridium	C	T4	-13	15.5	2.5	-3.10759	0.00188617	Dunn Test	0.0188617	*
Bartonella	0.02886	0.02642	0.02502	0.02324	0.01852	0.0136			Pseudocnuella	T4	T1	12	5.25	17.25	2.86855	0.0041236	Dunn Test	0.041236	*
Draconibacterium	0.02877	0.02981	0.02903	0.02677	0.02423	0.0261			Pseudodesulfovibrio	C	T4	-12.25	14.75	2.5	-2.92831	0.0034081	Dunn Test	0.034081	*
Aliarcobacter	0.02877	0.02373	0.03071	0.02741	0.03946	0.878			Pseudohongiella	T4	T1	11.75	4.5	16.25	2.80879	0.00497285	Dunn Test	0.0497285	*
Rhodobacter	0.02868	0.02874	0.02909	0.0289	0.0263	0.276			Pseudomonas	C	T4	13.25	5.25	18.5	3.16736	0.00153832	Dunn Test	0.0153832	*
Alcaligenes	0.02865	0.02914	0.02916	0.02665	0.02803	0.507			Pseudomonas	T4	T1	-12.75	18.5	5.75	-3.04783	0.00230498	Dunn Test	0.0207448	*
Mycolicibacter	0.02863	0.02808	0.02729	0.02672	0.0258	0.299			Pseudopedobacter	C	T4	-12.75	15.25	2.5	-3.04783	0.00230498	Dunn Test	0.0230498	*
Companilactobacillus	0.02854	0.02464	0.02637	0.02595	0.01791	0.048			Pseudorhizobium	T4	T3	11.75	3	14.75	2.80879	0.00497285	Dunn Test	0.0497285	*
Mageeibacillus	0.02854	0.03072	0.03219	0.03031	0.03035	0.589			Pseudothermotoga	C	T4	-12.5	15.5	3	-2.98807	0.00280744	Dunn Test	0.0280744	*
Tissierella	0.02831	0.02533	0.02172	0.02256	0.01716	0.0142			Pseudovibrio	C	T4	-12.25	15.5	3.25	-2.92831	0.0034081	Dunn Test	0.034081	*
Salipiger	0.02831	0.02716	0.02787	0.02841	0.02467	0.045			Pseudoxanthomonas	C	T3	12	2.5	14.5	2.86855	0.0041236	Dunn Test	0.0329888	*
Peribacillus	0.02821	0.02939	0.02658	0.02655	0.02036	0.0402			Pseudoxanthomonas	T4	T1	-12	18.5	6.5	-2.86855	0.0041236	Dunn Test	0.0329888	*
Thiomonas	0.02812	0.02846	0.02825	0.02936	0.0289	0.712			Psychrobacillus	T4	T1	11.75	4	15.75	2.80879	0.00497285	Dunn Test	0.0497285	*
Gloeobacter	0.02805	0.02819	0.02677	0.02857	0.02399	0.0069			Psychrobacter	T4	T1	13.5	2.5	16	3.22712	0.00125044	Dunn Test	0.0125044	*
Meiothermus	0.02786	0.02966	0.02683	0.0272	0.02328	0.0166			Psychromonas	C	T4	-11.75	14.5	2.75	-2.80879	0.00497285	Dunn Test	0.0497285	*
Rhodospirillum	0.02786	0.02648	0.02698	0.02735	0.025	0.236			Pyramidobacter	T4	T1	13.75	2.75	16.5	3.28688	0.00101304	Dunn Test	0.0101304	*
Methanosarcina	0.02775	0.02748	0.0263	0.02574	0.02041	0.0687			Qipengyuania	C	T4	-12	15	3	-2.86855	0.0041236	Dunn Test	0.0371124	*
Monoglobus	0.02768	0.02605	0.02696	0.02414	0.02203	0.0145			Qipengyuania	T4	T1	12.25	3	15.25	2.92831	0.0034081	Dunn Test	0.034081	*
Altererythrobacter	0.02759	0.02871	0.02769	0.02579	0.02345	0.0152			Rathayibacter	C	T4	12.75	3.75	16.5	3.04783	0.00230498	Dunn Test	0.0230498	*
Winogradskyella	0.02754	0.02515	0.02536	0.02265	0.01838	0.0352			Rheinheimera	C	T4	-13.25	15.75	2.5	-3.16736	0.00153832	Dunn Test	0.0153832	*
Flavisolibacter	0.02749	0.02696	0.02729	0.02614	0.02344	0.14			Rhodanobacter	T4	T1	-12	18.5	6.5	-2.86855	0.0041236	Dunn Test	0.0371124	*
Sodalis	0.02742	0.02558	0.02488	0.02593	0.02153	0.0223			Rhodocaloribacter	T4	T1	12.5	3	15.5	2.98807	0.00280744	Dunn Test	0.0280744	*
Rossellomorea	0.02738	0.02639	0.0265	0.02553	0.0215	0.0338			Rhodoplanes	T4	T1	13	3	16	3.10759	0.00188617	Dunn Test	0.0188617	*
Weissella	0.02733	0.027	0.02921	0.02716	0.02426	0.298			Rhodopseudomonas	C	T4	-12	14.5	2.5	-2.86855	0.0041236	Dunn Test	0.0371124	*
Cellulosilyticum	0.02726	0.02477	0.02345	0.0227	0.019	0.0171			Rhodothermus	T4	T1	11.75	2.5	14.25	2.80879	0.00497285	Dunn Test	0.0497285	*
Hypericibacter	0.02726	0.0288	0.02817	0.02693	0.02382	0.0243			Rhodovulum	C	T4	-13	16.25	3.25	-3.10759	0.00188617	Dunn Test	0.0188617	*
Vulgatibacter	0.02705	0.02495	0.02587	0.02438	0.02183	0.0475			Romboutsia	T4	T2	12	2.5	14.5	2.86855	0.0041236	Dunn Test	0.041236	*
Urbifossiella	0.02703	0.02569	0.0267	0.02684	0.02525	0.852			Roseovarius	C	T4	-13.25	16.75	3.5	-3.16736	0.00153832	Dunn Test	0.0153832	*
Croceicoccus	0.02701	0.02666	0.02695	0.0254	0.02373	0.267			Rossellomorea	C	T4	-11.75	14.25	2.5	-2.80879	0.00497285	Dunn Test	0.0497285	*
Marinobacterium	0.02696	0.02761	0.0268	0.02554	0.0229	0.0261			Rothia	C	T4	-13.25	15.75	2.5	-3.16736	0.00153832	Dunn Test	0.0153832	*
Elizabethkingia	0.02696	0.02475	0.02871	0.02836	0.03091	0.0749			Rufibacter	C	T4	-12.75	15.25	2.5	-3.04783	0.00230498	Dunn Test	0.0207448	*
Cytobacillus	0.02687	0.02536	0.02418	0.02521	0.01779	0.0361			Rufibacter	T4	T1	13.75	2.5	16.25	3.28688	0.00101304	Dunn Test	0.0101304	*
Carboxydocella	0.02682	0.02518	0.02353	0.02277	0.02101	0.0205			Sabulilitoribacter	T4	T2	12.25	4.25	16.5	2.92831	0.0034081	Dunn Test	0.034081	*
Lacipirellula	0.0267	0.02979	0.02921	0.02825	0.02696	0.045			Saccharibacillus	T4	T1	12.25	2.75	15	2.92831	0.0034081	Dunn Test	0.034081	*
Ottowia	0.02663	0.04725	0.06794	0.078	0.1653	0.0013			Salegentibacter	T4	T1	12	2.5	14.5	2.86855	0.0041236	Dunn Test	0.041236	*
Desulfatibacillum	0.02661	0.02545	0.02592	0.02642	0.02276	0.0429			Salicibibacter	C	T4	-13.75	17.25	3.5	-3.28688	0.00101304	Dunn Test	0.0101304	*
Labilithrix	0.02661	0.02705	0.0271	0.02677	0.02347	0.216			Salidesulfovibrio	C	T4	-12.5	15	2.5	-2.98807	0.00280744	Dunn Test	0.0280744	*
Planktothrix	0.02659	0.02434	0.02558	0.02354	0.01723	0.0238			Salinibacter	T4	T2	12.75	2.75	15.5	3.04783	0.00230498	Dunn Test	0.0230498	*
Hydrogenibacillus	0.02657	0.02865	0.02644	0.02519	0.02223	0.0489			Salinibacterium	C	T4	11.75	3.75	15.5	2.80879	0.00497285	Dunn Test	0.0447556	*
Jiangella	0.02657	0.02711	0.02743	0.02721	0.02505	0.43			Salinibacterium	C	T3	11.75	3.75	15.5	2.80879	0.00497285	Dunn Test	0.0447556	*
Salinibacterium	0.0265	0.0275	0.03149	0.03338	0.03365	0.00811			Salipiger	C	T4	-11.75	14.5	2.75	-2.80879	0.00497285	Dunn Test	0.0497285	*
Rhodovulum	0.02647	0.02468	0.02442	0.02379	0.02067	0.0318			Saprospira	T4	T1	12	2.5	14.5	2.86855	0.0041236	Dunn Test	0.0371124	*
Arcobacter	0.02645	0.02236	0.02487	0.0217	0.01315	0.0942			Saprospira	T4	T2	12	2.5	14.5	2.86855	0.0041236	Dunn Test	0.0371124	*
Vallitalea	0.02643	0.02603	0.02497	0.02456	0.01934	0.0374			Sarcina	C	T4	-12	14.5	2.5	-2.86855	0.0041236	Dunn Test	0.041236	*
Sphaerotilus	0.0264	0.02716	0.02721	0.02612	0.02975	0.101			Schaalia	C	T4	-12	14.5	2.5	-2.86855	0.0041236	Dunn Test	0.041236	*
Phaeobacter	0.02633	0.02639	0.02571	0.02665	0.02403	0.683			Schlegelella	C	T4	11.75	6.25	18	2.80879	0.00497285	Dunn Test	0.0497285	*
Thermobifida	0.02617	0.02579	0.02553	0.02598	0.02334	0.0766			Schnuerera	C	T4	-12	14.5	2.5	-2.86855	0.0041236	Dunn Test	0.0371124	*
Cronobacter	0.02612	0.02633	0.02652	0.0253	0.02175	0.0402			Schnuerera	T4	T1	12.75	2.5	15.25	3.04783	0.00230498	Dunn Test	0.0230498	*
Thermoanaerobacter	0.0261	0.02274	0.02155	0.02201	0.01634	0.0159			Scytonema	T4	T2	12.75	2.75	15.5	3.04783	0.00230498	Dunn Test	0.0230498	*
Flammeovirga	0.0261	0.02462	0.0246	0.02402	0.01802	0.0521			Sedimenticola	T4	T1	13	3.75	16.75	3.10759	0.00188617	Dunn Test	0.0188617	*
Thermoclostridium	0.02608	0.02293	0.02173	0.02417	0.01931	0.0145			Sedimentisphaera	C	T4	-11.75	16.5	4.75	-2.80879	0.00497285	Dunn Test	0.0497285	*
Serinicoccus	0.02605	0.02993	0.02906	0.02944	0.02811	0.085			Sediminispirochaeta	T4	T1	11.75	4.75	16.5	2.80879	0.00497285	Dunn Test	0.0497285	*
Thiothrix	0.02599	0.02436	0.02437	0.0225	0.01886	0.0102			Selenomonas	C	T4	-13	15.5	2.5	-3.10759	0.00188617	Dunn Test	0.0188617	*
Alkaliphilus	0.02596	0.02391	0.02224	0.0221	0.02299	0.269			Selenomonas	T4	T1	12.75	2.5	15.25	3.04783	0.00230498	Dunn Test	0.0207448	*
Thermanaerovibrio	0.02578	0.02784	0.02691	0.02588	0.02181	0.0477			Serpentinicella	T4	T2	11.75	2.75	14.5	2.80879	0.00497285	Dunn Test	0.0497285	*
Dechloromonas	0.02573	0.02552	0.02554	0.02602	0.02389	0.255			Serpentinimonas	C	T4	13.75	4.75	18.5	3.28688	0.00101304	Dunn Test	0.0101304	*
Herbinix	0.02571	0.02392	0.02566	0.0257	0.02304	0.0376			Serpentinimonas	T4	T1	-12	18.5	6.5	-2.86855	0.0041236	Dunn Test	0.0371124	*
Desulfonema	0.02566	0.0238	0.02361	0.02375	0.02068	0.0183			Serratia	C	T4	-12	14.5	2.5	-2.86855	0.0041236	Dunn Test	0.0371124	*
Algoriphagus	0.02561	0.02464	0.02442	0.02377	0.02031	0.0324			Serratia	T4	T2	12.75	2.5	15.25	3.04783	0.00230498	Dunn Test	0.0230498	*
Alkalibacter	0.02561	0.02551	0.02421	0.02454	0.02172	0.074			Sideroxydans	C	T4	-12.5	18.25	5.75	-2.98807	0.00280744	Dunn Test	0.0280744	*
Hyphomonas	0.02554	0.02617	0.0246	0.02386	0.02345	0.179			Sideroxydans	C	T2	-11.75	18.25	6.5	-2.80879	0.00497285	Dunn Test	0.0447556	*
Phytohabitans	0.02547	0.02486	0.02561	0.02619	0.02279	0.24			Sodaliphilus	C	T4	-12.25	14.75	2.5	-2.92831	0.0034081	Dunn Test	0.0306729	*
Murdochiella	0.02545	0.02457	0.02343	0.02231	0.01974	0.0124			Sodaliphilus	T4	T1	13.5	2.5	16	3.22712	0.00125044	Dunn Test	0.0125044	*
Rhizorhabdus	0.02543	0.02439	0.02431	0.02509	0.02415	0.849			Sodalis	C	T4	-13	15.5	2.5	-3.10759	0.00188617	Dunn Test	0.0188617	*
Actinoalloteichus	0.02536	0.02581	0.02551	0.02695	0.02421	0.165			Solibacillus	T4	T1	12	4.25	16.25	2.86855	0.0041236	Dunn Test	0.041236	*
Levilactobacillus	0.02531	0.02543	0.02287	0.02456	0.02104	0.0363			Solibaculum	C	T4	-12	15	3	-2.86855	0.0041236	Dunn Test	0.041236	*
Metabacillus	0.02527	0.02349	0.02287	0.02003	0.01533	0.0119			Solidesulfovibrio	T4	T1	13	2.75	15.75	3.10759	0.00188617	Dunn Test	0.0188617	*
Nibricoccus	0.02524	0.0248	0.02531	0.02468	0.02215	0.263			Sorangium	T4	T3	12.25	4	16.25	2.92831	0.0034081	Dunn Test	0.034081	*
Denitratisoma	0.02513	0.02475	0.02586	0.02516	0.02307	0.194			Spartinivicinus	T4	T2	12.75	2.5	15.25	3.04783	0.00230498	Dunn Test	0.0230498	*
Collimonas	0.02503	0.0261	0.02411	0.02637	0.02406	0.14			Sphaerochaeta	C	T4	-13.75	16.25	2.5	-3.28688	0.00101304	Dunn Test	0.0101304	*
Leadbettera	0.02492	0.02588	0.02525	0.02396	0.02212	0.102			Sphaerochaeta	T4	T1	13.25	2.5	15.75	3.16736	0.00153832	Dunn Test	0.0138449	*
Rahnella	0.02489	0.02392	0.02353	0.02189	0.01912	0.0054			Sphingobacterium	T4	T1	-12	18.5	6.5	-2.86855	0.0041236	Dunn Test	0.0371124	*
Haemophilus	0.02485	0.02275	0.02142	0.01885	0.0133	0.0116			Sphingopyxis	T4	T2	13	2.5	15.5	3.10759	0.00188617	Dunn Test	0.0188617	*
Thiodictyon	0.0248	0.02407	0.02312	0.02395	0.02056	0.0238			Spiribacter	T4	T1	12	3.25	15.25	2.86855	0.0041236	Dunn Test	0.041236	*
Asticcacaulis	0.02478	0.02261	0.02248	0.02231	0.02093	0.0586			Spirochaeta	C	T4	-12.5	15	2.5	-2.98807	0.00280744	Dunn Test	0.0280744	*
Moraxella	0.02476	0.02506	0.02394	0.02156	0.01658	0.0179			Spirochaeta	T4	T1	12.25	2.5	14.75	2.92831	0.0034081	Dunn Test	0.0306729	*
Thermomonospora	0.02455	0.02527	0.02611	0.0263	0.02376	0.171			Spirosoma	T4	T1	13.75	2.5	16.25	3.28688	0.00101304	Dunn Test	0.0101304	*
Azotobacter	0.02443	0.02473	0.02375	0.0238	0.02474	0.806			Sporolactobacillus	C	T4	-13.5	16	2.5	-3.22712	0.00125044	Dunn Test	0.0125044	*
Usitatibacter	0.02438	0.02669	0.02545	0.02493	0.02497	0.389			Sporomusa	C	T4	-13.75	16.5	2.75	-3.28688	0.00101304	Dunn Test	0.0101304	*
Raoultella	0.02436	0.02504	0.02375	0.02372	0.02245	0.67			Sporosarcina	T4	T1	12	2.5	14.5	2.86855	0.0041236	Dunn Test	0.0371124	*
Faecalibacillus	0.02429	0.02033	0.02005	0.01892	0.01334	0.0115			Sporosarcina	T4	T2	12.5	2.5	15	2.98807	0.00280744	Dunn Test	0.0280744	*
Gluconobacter	0.02429	0.02507	0.0264	0.02481	0.02406	0.09			Stanieria	T4	T1	12.75	3.25	16	3.04783	0.00230498	Dunn Test	0.0230498	*
Ruminiclostridium	0.02427	0.02329	0.02338	0.02208	0.01858	0.0489			Stella	C	T4	-12.25	16.75	4.5	-2.92831	0.0034081	Dunn Test	0.034081	*
Persicimonas	0.02406	0.02409	0.02441	0.02338	0.02132	0.207			Stenotrophomonas	C	T3	12	2.5	14.5	2.86855	0.0041236	Dunn Test	0.0329888	*
Phycisphaera	0.02401	0.02299	0.02393	0.02546	0.02122	0.0455			Stenotrophomonas	T4	T1	-12	18.5	6.5	-2.86855	0.0041236	Dunn Test	0.0329888	*
Acidihalobacter	0.02399	0.0223	0.02167	0.023	0.0198	0.00439			Streptobacillus	C	T4	-11.75	14.25	2.5	-2.80879	0.00497285	Dunn Test	0.0497285	*
Cardiobacterium	0.0239	0.02446	0.02226	0.02229	0.01903	0.00363			Succinivibrio	C	T4	-13.25	15.75	2.5	-3.16736	0.00153832	Dunn Test	0.0138449	*
Breznakiella	0.02385	0.0257	0.02375	0.02366	0.02104	0.0324			Suicoccus	C	T4	-13.25	16.5	3.25	-3.16736	0.00153832	Dunn Test	0.0153832	*
Pelodictyon	0.02385	0.02453	0.02427	0.02365	0.02017	0.0383			Sulfidibacter	T4	T1	12	2.5	14.5	2.86855	0.0041236	Dunn Test	0.041236	*
Actinocatenispora	0.02385	0.02333	0.02248	0.02324	0.02118	0.323			Sulfitobacter	T4	T3	13.5	2.5	16	3.22712	0.00125044	Dunn Test	0.0125044	*
Alkaliflexus	0.0238	0.02475	0.02498	0.02351	0.02155	0.114			Sulfolobus	C	T4	-12.5	15.5	3	-2.98807	0.00280744	Dunn Test	0.0280744	*
Alkalihalobacillus	0.02371	0.0195	0.02262	0.01913	0.01442	0.0475			Sulfurospirillum	C	T4	-12.5	15	2.5	-2.98807	0.00280744	Dunn Test	0.0280744	*
Pelobacter	0.0236	0.02421	0.02424	0.0241	0.01954	0.0489			Sutcliffiella	C	T4	-11.75	14.25	2.5	-2.80879	0.00497285	Dunn Test	0.0497285	*
Lentzea	0.02357	0.02329	0.0247	0.02307	0.02169	0.156			Sutterella	C	T4	-11.75	14.5	2.75	-2.80879	0.00497285	Dunn Test	0.0447556	*
Humisphaera	0.02346	0.02396	0.02193	0.02359	0.02019	0.292			Symbiopectobacterium	T4	T1	11.75	4.5	16.25	2.80879	0.00497285	Dunn Test	0.0497285	*
Nitratireductor	0.02332	0.02266	0.02328	0.02372	0.02118	0.465			Synechococcus	C	T4	-12.75	15.25	2.5	-3.04783	0.00230498	Dunn Test	0.0207448	*
Flaviflexus	0.02318	0.02256	0.02381	0.02349	0.0202	0.0267			Synechococcus	T4	T1	12.75	2.5	15.25	3.04783	0.00230498	Dunn Test	0.0207448	*
Haliscomenobacter	0.02315	0.02331	0.02091	0.02166	0.01924	0.0392			Syntrophobacter	C	T4	-13	15.5	2.5	-3.10759	0.00188617	Dunn Test	0.0188617	*
Geosporobacter	0.02306	0.02074	0.02053	0.01955	0.01747	0.0324			Syntrophobotulus	C	T4	-12	14.5	2.5	-2.86855	0.0041236	Dunn Test	0.041236	*
Frateuria	0.02297	0.02389	0.02373	0.02489	0.02554	0.177			Syntrophotalea	C	T4	-12.75	15.25	2.5	-3.04783	0.00230498	Dunn Test	0.0230498	*
Flavihumibacter	0.02292	0.02464	0.0253	0.02335	0.02079	0.0553			Syntrophotalea	T4	T1	11.75	2.5	14.25	2.80879	0.00497285	Dunn Test	0.0447556	*
Anaerolinea	0.0229	0.02238	0.02119	0.02091	0.01719	0.0948			Syntrophus	T4	T1	12.25	2.5	14.75	2.92831	0.0034081	Dunn Test	0.034081	*
Botrimarina	0.02285	0.02259	0.02587	0.02407	0.0222	0.0367			Tannerella	T4	T1	13.75	2.5	16.25	3.28688	0.00101304	Dunn Test	0.0101304	*
Ruegeria	0.02278	0.02261	0.0234	0.0217	0.02071	0.207			Telmatocola	C	T4	-13.5	16.75	3.25	-3.22712	0.00125044	Dunn Test	0.0125044	*
Celeribacter	0.02276	0.0222	0.02307	0.02256	0.01917	0.0486			Tenacibaculum	T4	T2	13.25	2.75	16	3.16736	0.00153832	Dunn Test	0.0153832	*
Tenacibaculum	0.02274	0.01899	0.0229	0.02054	0.01296	0.0302			Tenuifilum	T4	T1	12.75	2.5	15.25	3.04783	0.00230498	Dunn Test	0.0230498	*
Mammaliicoccus	0.02274	0.0186	0.01936	0.01878	0.01392	0.18			Tepidibacter	T4	T1	12	2.75	14.75	2.86855	0.0041236	Dunn Test	0.041236	*
Sphingosinicella	0.02271	0.02151	0.02327	0.02096	0.02073	0.164			Terasakiella	T4	T1	13	3.25	16.25	3.10759	0.00188617	Dunn Test	0.0188617	*
Psychrobacter	0.02267	0.02209	0.02132	0.02001	0.01621	0.0099			Terribacillus	T4	T1	12	2.75	14.75	2.86855	0.0041236	Dunn Test	0.041236	*
Kinneretia	0.02262	0.02371	0.02348	0.02456	0.02616	0.0348			Terriglobus	T4	T1	12.25	2.75	15	2.92831	0.0034081	Dunn Test	0.034081	*
Roseimicrobium	0.02262	0.02432	0.02244	0.02228	0.01957	0.376			Terriglobus	T4	T2	11.75	2.75	14.5	2.80879	0.00497285	Dunn Test	0.0447556	*
Dehalococcoides	0.02248	0.0213	0.01993	0.01922	0.01623	0.00664			Terrihabitans	T4	T1	12.25	2.5	14.75	2.92831	0.0034081	Dunn Test	0.034081	*
Anaerococcus	0.02246	0.01878	0.0215	0.01906	0.01465	0.00231			Tessaracoccus	T4	T3	12.75	4.5	17.25	3.04783	0.00230498	Dunn Test	0.0230498	*
Pirellulimonas	0.02241	0.02455	0.02413	0.0247	0.0222	0.262			Thalassotalea	C	T4	-13.25	15.75	2.5	-3.16736	0.00153832	Dunn Test	0.0153832	*
Roseiflexus	0.02234	0.02212	0.02215	0.0215	0.01999	0.487			Thauera	C	T4	12.75	3.75	16.5	3.04783	0.00230498	Dunn Test	0.0230498	*
Halorubrum	0.02234	0.02128	0.02231	0.02156	0.02087	0.541			Thermacetogenium	C	T4	-11.75	14.25	2.5	-2.80879	0.00497285	Dunn Test	0.0447556	*
Kyrpidia	0.02232	0.02191	0.02084	0.02012	0.01669	0.0365			Thermacetogenium	T4	T1	11.75	2.5	14.25	2.80879	0.00497285	Dunn Test	0.0447556	*
Stieleria	0.02232	0.02054	0.02081	0.02208	0.01915	0.111			Thermanaerosceptrum	C	T4	-12.75	15.25	2.5	-3.04783	0.00230498	Dunn Test	0.0230498	*
Roseibium	0.02223	0.02203	0.02125	0.02112	0.019	0.0629			Thermanaerovibrio	T4	T1	12.25	3	15.25	2.92831	0.0034081	Dunn Test	0.034081	*
Sulfidibacter	0.0222	0.02342	0.02205	0.02282	0.01883	0.0348			Thermincola	T4	T3	11.75	4.25	16	2.80879	0.00497285	Dunn Test	0.0497285	*
Bdellovibrio	0.02218	0.0211	0.02216	0.02054	0.01688	0.0363			Thermoanaerobacterium	C	T4	-12.25	14.75	2.5	-2.92831	0.0034081	Dunn Test	0.0306729	*
Intestinibaculum	0.02213	0.02083	0.01899	0.0185	0.01442	0.0069			Thermoanaerobacterium	T4	T2	12.5	2.5	15	2.98807	0.00280744	Dunn Test	0.0280744	*
Brenneria	0.02213	0.02286	0.02226	0.02122	0.01898	0.112			Thermobaculum	C	T4	-13	15.5	2.5	-3.10759	0.00188617	Dunn Test	0.0169755	*
Leuconostoc	0.02211	0.01867	0.01987	0.0185	0.01391	0.0442			Thermobispora	T4	T2	13.25	3	16.25	3.16736	0.00153832	Dunn Test	0.0153832	*
Proteus	0.0219	0.01772	0.01988	0.01808	0.01084	0.0455			Thermoclostridium	C	T4	-13.25	16.75	3.5	-3.16736	0.00153832	Dunn Test	0.0153832	*
Thalassospira	0.0219	0.02175	0.0233	0.02312	0.01968	0.0586			Thermococcus	C	T4	-13.5	16.5	3	-3.22712	0.00125044	Dunn Test	0.0125044	*
Pseudocnuella	0.02181	0.02351	0.0217	0.02224	0.01839	0.0687			Thermodesulfovibrio	T4	T1	12.5	3.5	16	2.98807	0.00280744	Dunn Test	0.0280744	*
Dactylosporangium	0.02181	0.02191	0.02243	0.02228	0.01886	0.086			Thermomonas	C	T3	11.75	2.5	14.25	2.80879	0.00497285	Dunn Test	0.0397828	*
Cellvibrio	0.02176	0.02106	0.01929	0.01882	0.01627	0.0388			Thermomonas	T4	T1	-12	18.5	6.5	-2.86855	0.0041236	Dunn Test	0.0371124	*
Desulfolutivibrio	0.02176	0.02101	0.02223	0.02163	0.01829	0.138			Thermophilibacter	C	T4	-13.75	16.25	2.5	-3.28688	0.00101304	Dunn Test	0.0101304	*
Allochromatium	0.02174	0.02292	0.02053	0.02006	0.01835	0.0133			Thermophilibacter	T4	T1	11.75	2.5	14.25	2.80879	0.00497285	Dunn Test	0.0447556	*
Cedecea	0.02167	0.02153	0.02155	0.02064	0.019	0.0489			Thermosediminibacter	C	T4	-13	16.5	3.5	-3.10759	0.00188617	Dunn Test	0.0188617	*
Candidatus_Formimonas	0.02162	0.0202	0.0201	0.02003	0.01714	0.0644			Thermosulfurimonas	C	T4	-12.5	15.5	3	-2.98807	0.00280744	Dunn Test	0.0280744	*
Turicibacter	0.0216	0.01977	0.02064	0.01855	0.01448	0.0509			Thermosynechococcus	C	T4	-12.75	15.5	2.75	-3.04783	0.00230498	Dunn Test	0.0230498	*
Wolinella	0.02151	0.008688	0.03216	0.02973	0.06216	0.087			Thioalkalivibrio	C	T4	-12.25	15.75	3.5	-2.92831	0.0034081	Dunn Test	0.034081	*
Schlegelella	0.02137	0.0232	0.02215	0.0228	0.02653	0.0534			Thiocystis	T4	T1	12	3.75	15.75	2.86855	0.0041236	Dunn Test	0.041236	*
Mixta	0.02134	0.02121	0.02051	0.02092	0.01739	0.074			Thiodictyon	C	T4	-13.25	16	2.75	-3.16736	0.00153832	Dunn Test	0.0153832	*
Adhaeribacter	0.02132	0.02074	0.02041	0.02027	0.01572	0.0534			Thiolapillus	C	T4	-13.5	16.75	3.25	-3.22712	0.00125044	Dunn Test	0.0125044	*
Jonquetella	0.02125	0.02052	0.0183	0.02128	0.01759	0.0667			Trueperella	C	T4	-12.25	14.75	2.5	-2.92831	0.0034081	Dunn Test	0.0306729	*
Sphaerobacter	0.02125	0.01964	0.02079	0.01973	0.01711	0.11			Trueperella	T4	T1	12.25	2.5	14.75	2.92831	0.0034081	Dunn Test	0.0306729	*
Arachnia	0.02125	0.02256	0.02015	0.02156	0.01915	0.182			Tsuneonella	C	T4	-12	15.5	3.5	-2.86855	0.0041236	Dunn Test	0.041236	*
Plantactinospora	0.02121	0.02137	0.02137	0.02091	0.02	0.267			Tumebacillus	C	T4	-12.75	15.25	2.5	-3.04783	0.00230498	Dunn Test	0.0207448	*
Limnoglobus	0.02121	0.02196	0.02172	0.0227	0.02068	0.575			Tumebacillus	T4	T1	13.5	2.5	16	3.22712	0.00125044	Dunn Test	0.0125044	*
Phyllobacterium	0.02111	0.02027	0.02172	0.01987	0.01875	0.0687			Tyzzerella	T4	T2	12	2.5	14.5	2.86855	0.0041236	Dunn Test	0.041236	*
Candidatus_Desulforudis	0.02111	0.02078	0.01922	0.01994	0.01892	0.362			Urechidicola	C	T4	-13.75	16.5	2.75	-3.28688	0.00101304	Dunn Test	0.0101304	*
Rosistilla	0.02109	0.02189	0.02233	0.02129	0.01833	0.0784			Vallitalea	T4	T1	12	2.5	14.5	2.86855	0.0041236	Dunn Test	0.041236	*
Roseivivax	0.02109	0.02065	0.02066	0.02029	0.01774	0.0953			Veillonella	C	T4	-13	15.5	2.5	-3.10759	0.00188617	Dunn Test	0.0188617	*
Pyxidicoccus	0.02109	0.02074	0.01947	0.02117	0.01853	0.286			Verminephrobacter	C	T4	12	6.5	18.5	2.86855	0.0041236	Dunn Test	0.041236	*
Mucisphaera	0.02107	0.0223	0.02223	0.02101	0.01941	0.0766			Vibrio	C	T4	-12.5	15	2.5	-2.98807	0.00280744	Dunn Test	0.0252669	*
Metamycoplasma	0.02107	0.01718	0.01827	0.01802	0.01064	0.078			Vibrio	T4	T1	12.5	2.5	15	2.98807	0.00280744	Dunn Test	0.0252669	*
Aquitalea	0.02104	0.0204	0.02125	0.01985	0.01907	0.362			Weizmannia	T4	T1	11.75	2.75	14.5	2.80879	0.00497285	Dunn Test	0.0497285	*
Tepidiforma	0.02093	0.01982	0.01988	0.02052	0.01768	0.101			Xanthomonas	C	T3	12	2.5	14.5	2.86855	0.0041236	Dunn Test	0.0329888	*
Kribbella	0.02093	0.01997	0.02073	0.0217	0.01926	0.315			Xanthomonas	T4	T1	-12	18.5	6.5	-2.86855	0.0041236	Dunn Test	0.0329888	*
Trichlorobacter	0.0209	0.01784	0.01762	0.01646	0.01394	0.00476			Xianfuyuplasma	T4	T2	11.75	3	14.75	2.80879	0.00497285	Dunn Test	0.0497285	*
Wenzhouxiangella	0.02083	0.0222	0.02191	0.02103	0.01986	0.0723			Zhaonella	C	T4	-13.5	17	3.5	-3.22712	0.00125044	Dunn Test	0.0125044	*
Pelolinea	0.02079	0.02155	0.02246	0.02006	0.01764	0.0784			Zobellella	C	T4	-13	17.75	4.75	-3.10759	0.00188617	Dunn Test	0.0188617	*
Aerococcus	0.02076	0.02335	0.02224	0.0201	0.01757	0.0093			Zophobihabitans	C	T4	-13.75	17	3.25	-3.28688	0.00101304	Dunn Test	0.0101304	*
Chloracidobacterium	0.02076	0.02142	0.02102	0.01899	0.01754	0.0166			Zunongwangia	C	T4	-12	14.75	2.75	-2.86855	0.0041236	Dunn Test	0.041236	*
Moorena	0.02074	0.01984	0.01972	0.01901	0.01683	0.0427			Acetobacter	C	T4	16	2.5	18.5	3.82473	0.000130915	Dunn Test	0.00130915	**
Ferrimonas	0.0207	0.01806	0.01833	0.01734	0.01521	0.00447			Achromobacter	C	T4	15	3.5	18.5	3.58569	0.000336194	Dunn Test	0.00336194	**
Propioniciclava	0.02067	0.02056	0.0199	0.01989	0.01959	0.676			Acidihalobacter	C	T4	-15	17.5	2.5	-3.58569	0.000336194	Dunn Test	0.00336194	**
Ferribacterium	0.02065	0.0211	0.02063	0.02066	0.01937	0.619			Acidovorax	C	T4	15.25	3.25	18.5	3.64545	0.000266927	Dunn Test	0.00266927	**
Saprospira	0.0206	0.02191	0.02162	0.02012	0.01454	0.0262			Acinetobacter	C	T4	15	3.5	18.5	3.58569	0.000336194	Dunn Test	0.00336194	**
Leisingera	0.02056	0.02214	0.02064	0.0191	0.01801	0.0334			Actinobacillus	C	T4	-14.75	17.25	2.5	-3.52592	0.000422007	Dunn Test	0.00422007	**
Capillimicrobium	0.02053	0.02117	0.02061	0.02041	0.0186	0.329			Aerococcus	T4	T1	14.25	2.5	16.75	3.4064	0.000658253	Dunn Test	0.00658253	**
Melaminivora	0.02046	0.03144	0.03883	0.0348	0.07833	0.00832			Afipia	T4	T1	14.75	3	17.75	3.52592	0.000422007	Dunn Test	0.00422007	**
Ramlibacter	0.02039	0.02301	0.02512	0.02358	0.03632	0.00874			Agrococcus	C	T4	14.25	3.75	18	3.4064	0.000658253	Dunn Test	0.00658253	**
Marinomonas	0.02037	0.01989	0.01866	0.01832	0.01477	0.102			Agromyces	C	T4	15.75	2.75	18.5	3.76497	0.000166569	Dunn Test	0.00166569	**
Lancefieldella	0.02035	0.01995	0.01908	0.01904	0.01488	0.084			Alcanivorax	T4	T1	14.5	3.25	17.75	3.46616	0.000527943	Dunn Test	0.00527943	**
Fastidiosipila	0.0203	0.02025	0.02003	0.01925	0.01728	0.0728			Alicycliphilus	C	T4	15.75	2.75	18.5	3.76497	0.000166569	Dunn Test	0.00166569	**
Halobacillus	0.02021	0.0188	0.01828	0.01878	0.0148	0.035			Allobaculum	C	T4	-15.5	18	2.5	-3.70521	0.000211217	Dunn Test	0.00211217	**
Halorhodospira	0.02018	0.01819	0.01843	0.01706	0.01697	0.124			Anaerococcus	C	T4	-14.25	16.75	2.5	-3.4064	0.000658253	Dunn Test	0.00658253	**
Zobellella	0.02016	0.01835	0.01706	0.01778	0.01578	0.0219			Anaerococcus	T4	T2	13.75	2.5	16.25	3.28688	0.00101304	Dunn Test	0.0091174	**
Aquibium	0.02016	0.02241	0.02023	0.0205	0.01895	0.272			Anaerotignum	C	T4	-15.25	17.75	2.5	-3.64545	0.000266927	Dunn Test	0.00266927	**
Desulfosudis	0.02005	0.01943	0.01899	0.01834	0.01578	0.0133			Anseongella	C	T4	-14	16.5	2.5	-3.34664	0.000817973	Dunn Test	0.00817973	**
Chlorobium	0.02005	0.01977	0.01951	0.01827	0.0164	0.0143			Antarcticibacterium	T4	T1	14	3.75	17.75	3.34664	0.000817973	Dunn Test	0.00817973	**
Megamonas	0.02005	0.01862	0.01888	0.01671	0.01389	0.0397			Aquiflexum	T4	T1	14.5	2.5	17	3.46616	0.000527943	Dunn Test	0.00527943	**
Pigmentiphaga	0.02005	0.02175	0.02092	0.02143	0.02127	0.676			Atopobium	C	T4	-15.25	17.75	2.5	-3.64545	0.000266927	Dunn Test	0.00266927	**
Nitrogeniibacter	0.01993	0.02112	0.01911	0.01989	0.01934	0.634			Blastococcus	T4	T3	14.25	3.5	17.75	3.4064	0.000658253	Dunn Test	0.00658253	**
Starkeya	0.01991	0.0215	0.02104	0.02164	0.01864	0.145			Bordetella	C	T4	14.5	4	18.5	3.46616	0.000527943	Dunn Test	0.00527943	**
Parageobacillus	0.01986	0.01977	0.02005	0.01927	0.01522	0.0495			Brevibacillus	C	T4	-14	16.5	2.5	-3.34664	0.000817973	Dunn Test	0.00817973	**
Kroppenstedtia	0.01984	0.02013	0.01906	0.01836	0.01606	0.0181			Brucella	C	T4	16	2.5	18.5	3.82473	0.000130915	Dunn Test	0.00130915	**
Dehalogenimonas	0.01979	0.01889	0.0181	0.01715	0.01544	0.00966			Bythopirellula	C	T1	14	2.5	16.5	3.34664	0.000817973	Dunn Test	0.00817973	**
Protaetiibacter	0.0197	0.02202	0.02533	0.02702	0.03052	0.00196			Caldanaerobacter	C	T4	-14	18.5	4.5	-3.34664	0.000817973	Dunn Test	0.00817973	**
Nitrospirillum	0.01967	0.02087	0.02021	0.02034	0.01781	0.372			Cardiobacterium	T4	T1	15	2.5	17.5	3.58569	0.000336194	Dunn Test	0.00336194	**
Nibribacter	0.01958	0.01988	0.02149	0.01954	0.01672	0.0108			Celerinatantimonas	C	T4	-14.25	16.75	2.5	-3.4064	0.000658253	Dunn Test	0.00658253	**
Carnobacterium	0.01944	0.01696	0.01845	0.01629	0.01222	0.0182			Chryseoglobus	C	T4	14.75	3.25	18	3.52592	0.000422007	Dunn Test	0.00422007	**
Weizmannia	0.01944	0.01921	0.01853	0.01769	0.01479	0.0307			Cnuibacter	C	T4	14	3.5	17.5	3.34664	0.000817973	Dunn Test	0.00817973	**
Mycetocola	0.01942	0.02133	0.02238	0.02389	0.02112	0.0171			Dehalococcoides	C	T4	-14.75	17.25	2.5	-3.52592	0.000422007	Dunn Test	0.00422007	**
Niabella	0.0194	0.02263	0.0203	0.02052	0.01784	0.014			Dehalogenimonas	C	T4	-14	17	3	-3.34664	0.000817973	Dunn Test	0.00817973	**
Rhodocytophaga	0.0194	0.01853	0.01866	0.01697	0.01375	0.0305			Delftia	C	T4	16	2.5	18.5	3.82473	0.000130915	Dunn Test	0.00130915	**
Modestobacter	0.01935	0.01995	0.01988	0.0215	0.01842	0.0217			Desulfobulbus	C	T4	-14.5	17	2.5	-3.46616	0.000527943	Dunn Test	0.00527943	**
Caldilinea	0.01935	0.02087	0.02036	0.01964	0.01808	0.107			Desulfonema	C	T4	-14.25	17	2.75	-3.4064	0.000658253	Dunn Test	0.00658253	**
Oceanobacillus	0.01933	0.01739	0.01911	0.01667	0.01281	0.0207			Desulfoscipio	C	T4	-14.25	16.75	2.5	-3.4064	0.000658253	Dunn Test	0.00658253	**
Blastochloris	0.01933	0.02011	0.01825	0.01925	0.01748	0.162			Desulfosudis	C	T4	-14	16.5	2.5	-3.34664	0.000817973	Dunn Test	0.00817973	**
Malaciobacter	0.0193	0.01516	0.01673	0.01644	0.007998	0.0659			Desulfurispirillum	T4	T1	14	3	17	3.34664	0.000817973	Dunn Test	0.00817973	**
Dysgonomonas	0.0193	0.01998	0.0212	0.02038	0.0192	0.487			Dialister	C	T4	-15	17.5	2.5	-3.58569	0.000336194	Dunn Test	0.00336194	**
Sporomusa	0.01928	0.01727	0.01833	0.01739	0.01536	0.0135			Diaphorobacter	C	T4	14.75	3.75	18.5	3.52592	0.000422007	Dunn Test	0.00422007	**
Edaphobacter	0.01923	0.01908	0.01856	0.01954	0.01587	0.0355			Dickeya	C	T4	-16	18.5	2.5	-3.82473	0.000130915	Dunn Test	0.00130915	**
Ectothiorhodospira	0.01923	0.02112	0.01947	0.02026	0.01779	0.283			Dyadobacter	T4	T1	14.5	2.5	17	3.46616	0.000527943	Dunn Test	0.00527943	**
Sphingorhabdus	0.01923	0.01883	0.01835	0.01792	0.01745	0.775			Enterobacter	C	T4	16	2.5	18.5	3.82473	0.000130915	Dunn Test	0.00130915	**
Aminobacter	0.01921	0.02018	0.01941	0.01876	0.01708	0.0775			Epilithonimonas	C	T4	16	2.5	18.5	3.82473	0.000130915	Dunn Test	0.00130915	**
Chondromyces	0.01919	0.02022	0.02018	0.01996	0.01912	0.822			Erwinia	C	T4	-14.5	17	2.5	-3.46616	0.000527943	Dunn Test	0.00527943	**
Tsuneonella	0.01912	0.01824	0.01848	0.01697	0.01545	0.0313			Erysipelatoclostridium	C	T4	-15	17.5	2.5	-3.58569	0.000336194	Dunn Test	0.00336194	**
Sulfuriroseicoccus	0.01909	0.01943	0.01898	0.02041	0.01598	0.0855			Ezakiella	T4	T1	14.75	2.5	17.25	3.52592	0.000422007	Dunn Test	0.00422007	**
Pseudobacter	0.01907	0.02018	0.01851	0.0189	0.01593	0.016			Faecalibacillus	C	T4	-14.25	16.75	2.5	-3.4064	0.000658253	Dunn Test	0.00658253	**
Olivibacter	0.01905	0.01934	0.01947	0.01931	0.01631	0.0509			Ferrimonas	C	T4	-15.75	18.25	2.5	-3.76497	0.000166569	Dunn Test	0.00166569	**
Morganella	0.01898	0.01703	0.0167	0.01607	0.01347	0.0107			Hathewaya	T4	T2	14.25	2.75	17	3.4064	0.000658253	Dunn Test	0.00658253	**
Paenarthrobacter	0.01898	0.01944	0.01952	0.02008	0.01866	0.414			Hydrogenophaga	C	T4	15	3.5	18.5	3.58569	0.000336194	Dunn Test	0.00336194	**
Desulfococcus	0.01893	0.0179	0.01817	0.01857	0.01601	0.0766			Intestinibaculum	C	T4	-14.5	17	2.5	-3.46616	0.000527943	Dunn Test	0.00527943	**
Chelatococcus	0.01891	0.02009	0.01993	0.01908	0.01807	0.18			Kineobactrum	T4	T1	14	2.5	16.5	3.34664	0.000817973	Dunn Test	0.00817973	**
Geminocystis	0.01884	0.01664	0.01782	0.01692	0.01224	0.0437			Klebsiella	C	T4	16	2.5	18.5	3.82473	0.000130915	Dunn Test	0.00130915	**
Solimonas	0.01884	0.01837	0.01767	0.01825	0.01579	0.0543			Leadbetterella	T4	T2	14	3.5	17.5	3.34664	0.000817973	Dunn Test	0.00817973	**
Orrella	0.01877	0.01894	0.01642	0.01832	0.01587	0.0477			Lederbergia	T4	T1	14	2.5	16.5	3.34664	0.000817973	Dunn Test	0.00817973	**
Maribacter	0.01875	0.01871	0.01787	0.01702	0.01392	0.0509			Leucobacter	C	T4	15.25	2.5	17.75	3.64545	0.000266927	Dunn Test	0.00266927	**
Sinomicrobium	0.01875	0.01932	0.01866	0.01883	0.01505	0.057			Liquorilactobacillus	C	T4	-14	17.25	3.25	-3.34664	0.000817973	Dunn Test	0.00817973	**
Labrenzia	0.0187	0.01959	0.0185	0.01922	0.01632	0.1			Lonsdalea	C	T4	-15	17.5	2.5	-3.58569	0.000336194	Dunn Test	0.00336194	**
Catenulispora	0.01863	0.02006	0.01908	0.01903	0.01771	0.269			Luteimonas	C	T4	16	2.5	18.5	3.82473	0.000130915	Dunn Test	0.00130915	**
Chroococcidiopsis	0.01861	0.01838	0.01861	0.01864	0.01437	0.448			Lysobacter	C	T4	16	2.5	18.5	3.82473	0.000130915	Dunn Test	0.00130915	**
Thermanaerosceptrum	0.01858	0.01774	0.01802	0.0178	0.01476	0.0348			Martelella	T4	T2	14.5	2.5	17	3.46616	0.000527943	Dunn Test	0.00527943	**
Oceanithermus	0.01856	0.01797	0.01749	0.01839	0.01661	0.465			Meiothermus	T4	T1	14	3	17	3.34664	0.000817973	Dunn Test	0.00817973	**
Methylomicrobium	0.0184	0.01752	0.01673	0.01759	0.01431	0.0231			Melaminivora	C	T4	14.5	4	18.5	3.46616	0.000527943	Dunn Test	0.00527943	**
Phycicoccus	0.0184	0.01993	0.0187	0.01836	0.01713	0.118			Methanobacterium	C	T4	-15.5	18	2.5	-3.70521	0.000211217	Dunn Test	0.00211217	**
Syntrophobacter	0.01838	0.01738	0.01764	0.01776	0.01488	0.0313			Methanobrevibacter	C	T4	-14.5	17	2.5	-3.46616	0.000527943	Dunn Test	0.00527943	**
Prochlorococcus	0.01838	0.01594	0.01602	0.01564	0.009653	0.0437			Methylophaga	C	T4	-15	17.5	2.5	-3.58569	0.000336194	Dunn Test	0.00336194	**
Acholeplasma	0.01833	0.01392	0.01653	0.01511	0.0108	0.0566			Methylovulum	C	T4	-14	17.25	3.25	-3.34664	0.000817973	Dunn Test	0.00817973	**
Cobetia	0.01826	0.01811	0.01693	0.0179	0.01451	0.0336			Microbacterium	C	T4	16	2.5	18.5	3.82473	0.000130915	Dunn Test	0.00130915	**
Plantibacter	0.01817	0.01914	0.02063	0.02133	0.0211	0.0169			Microcella	C	T4	15.25	3.25	18.5	3.64545	0.000266927	Dunn Test	0.00266927	**
Caulifigura	0.01812	0.01806	0.01599	0.01651	0.01442	0.253			Mogibacterium	C	T4	-15	17.5	2.5	-3.58569	0.000336194	Dunn Test	0.00336194	**
Paludisphaera	0.01812	0.01993	0.01974	0.01913	0.01833	0.263			Morganella	C	T4	-14.75	17.25	2.5	-3.52592	0.000422007	Dunn Test	0.00422007	**
Blastococcus	0.0181	0.01709	0.01784	0.01922	0.01604	0.00781			Moritella	C	T4	-14.5	17.25	2.75	-3.46616	0.000527943	Dunn Test	0.00527943	**
Roseimaritima	0.01807	0.01738	0.01817	0.01781	0.01567	0.131			Mucilaginibacter	T4	T1	15	2.5	17.5	3.58569	0.000336194	Dunn Test	0.00336194	**
Candidatus_Arthromitus	0.018	0.01824	0.01724	0.01683	0.01326	0.0365			Neisseria	T4	T1	15.25	2.5	17.75	3.64545	0.000266927	Dunn Test	0.00266927	**
Candidatus_Phytoplasma	0.01798	0.01788	0.01743	0.01692	0.01255	0.416			Neobacillus	C	T4	-14.75	17.25	2.5	-3.52592	0.000422007	Dunn Test	0.00422007	**
Caloramator	0.01796	0.01865	0.01667	0.01641	0.01269	0.0107			Niabella	T4	T1	14.25	4	18.25	3.4064	0.000658253	Dunn Test	0.00658253	**
Phnomibacter	0.01796	0.01849	0.01884	0.01834	0.01426	0.0407			Nibribacter	T4	T2	15	2.5	17.5	3.58569	0.000336194	Dunn Test	0.00336194	**
Rhodovastum	0.01791	0.01982	0.01851	0.01792	0.01666	0.131			Ottowia	C	T4	16	2.5	18.5	3.82473	0.000130915	Dunn Test	0.00130915	**
Kingella	0.01786	0.01729	0.01703	0.01651	0.01436	0.0195			Pandoraea	C	T4	16	2.5	18.5	3.82473	0.000130915	Dunn Test	0.00130915	**
Pseudolabrys	0.01786	0.02004	0.01838	0.01889	0.01672	0.0583			Pantoea	C	T4	-14.75	17.25	2.5	-3.52592	0.000422007	Dunn Test	0.00422007	**
Dehalobacterium	0.01784	0.01721	0.01587	0.01709	0.01471	0.266			Photorhabdus	C	T4	-14	16.5	2.5	-3.34664	0.000817973	Dunn Test	0.00817973	**
Fimbriimonas	0.01777	0.01901	0.01756	0.01917	0.01654	0.634			Pontibacter	T4	T1	15.5	2.5	18	3.70521	0.000211217	Dunn Test	0.00211217	**
Euzebya	0.01773	0.01844	0.01812	0.01862	0.01637	0.255			Pradoshia	C	T4	-15	17.5	2.5	-3.58569	0.000336194	Dunn Test	0.00336194	**
Thiohalobacter	0.01766	0.0179	0.01729	0.01622	0.016	0.295			Protaetiibacter	C	T4	15.5	3	18.5	3.70521	0.000211217	Dunn Test	0.00211217	**
Tardiphaga	0.01756	0.01648	0.01533	0.01748	0.01638	0.261			Pseudobacter	T4	T1	14.25	2.75	17	3.4064	0.000658253	Dunn Test	0.00658253	**
Geoalkalibacter	0.01756	0.0177	0.01685	0.01788	0.01618	0.356			Pseudobutyrivibrio	C	T4	-13.75	16.25	2.5	-3.28688	0.00101304	Dunn Test	0.0091174	**
Methylomusa	0.01752	0.0179	0.01825	0.01636	0.01511	0.0177			Pseudobutyrivibrio	T4	T1	14.25	2.5	16.75	3.4064	0.000658253	Dunn Test	0.00658253	**
Formosa	0.01752	0.01743	0.01734	0.01555	0.0116	0.0344			Pseudoxanthomonas	C	T4	16	2.5	18.5	3.82473	0.000130915	Dunn Test	0.00130915	**
Methylosinus	0.01752	0.01772	0.01792	0.01767	0.01725	0.999			Psychrosphaera	C	T4	-15.25	17.75	2.5	-3.64545	0.000266927	Dunn Test	0.00266927	**
Endomicrobium	0.01749	0.01617	0.01662	0.01409	0.01069	0.0252			Pulveribacter	C	T4	14.75	3.75	18.5	3.52592	0.000422007	Dunn Test	0.00422007	**
Pannonibacter	0.01747	0.01806	0.01715	0.01701	0.01521	0.0509			Rahnella	C	T4	-14	16.5	2.5	-3.34664	0.000817973	Dunn Test	0.00817973	**
Acididesulfobacillus	0.01747	0.01801	0.01685	0.01604	0.01443	0.0528			Ramlibacter	C	T4	15	3.5	18.5	3.58569	0.000336194	Dunn Test	0.00336194	**
Aquincola	0.01747	0.0179	0.01573	0.0172	0.01884	0.121			Rhodanobacter	C	T4	14.75	3.75	18.5	3.52592	0.000422007	Dunn Test	0.00422007	**
Coprobacter	0.01747	0.01788	0.01713	0.0178	0.01648	0.903			Rhodococcus	T4	T3	14	2.5	16.5	3.34664	0.000817973	Dunn Test	0.00817973	**
Alienimonas	0.01742	0.01831	0.01716	0.0191	0.01699	0.0817			Rhodoferax	C	T4	14.75	3.75	18.5	3.52592	0.000422007	Dunn Test	0.00422007	**
Alkalitalea	0.01742	0.01835	0.01772	0.01611	0.01416	0.103			Rhodopseudomonas	T4	T1	15	2.5	17.5	3.58569	0.000336194	Dunn Test	0.00336194	**
Baekduia	0.01742	0.01667	0.01795	0.01931	0.01589	0.108			Salinivirga	C	T4	-14	17.5	3.5	-3.34664	0.000817973	Dunn Test	0.00817973	**
Thermotoga	0.01738	0.01693	0.01657	0.01576	0.0151	0.11			Salmonella	C	T4	-15.25	18.25	3	-3.64545	0.000266927	Dunn Test	0.00266927	**
Halobacterium	0.01738	0.01842	0.01748	0.01913	0.01641	0.125			Shewanella	C	T4	-14.25	16.75	2.5	-3.4064	0.000658253	Dunn Test	0.00658253	**
Microterricola	0.01733	0.01819	0.01896	0.01989	0.02002	0.0537			Shewanella	T4	T1	13.75	2.5	16.25	3.28688	0.00101304	Dunn Test	0.0091174	**
Pluralibacter	0.01733	0.01748	0.018	0.01699	0.01581	0.182			Simplicispira	C	T4	14.75	3.75	18.5	3.52592	0.000422007	Dunn Test	0.00422007	**
Sulfurovum	0.01731	0.01678	0.01723	0.01723	0.01386	0.0534			Sphingobacterium	C	T4	15.25	3.25	18.5	3.64545	0.000266927	Dunn Test	0.00266927	**
Peptoclostridium	0.01726	0.01871	0.01761	0.01839	0.01603	0.255			Stenotrophomonas	C	T4	16	2.5	18.5	3.82473	0.000130915	Dunn Test	0.00130915	**
Niallia	0.01722	0.01524	0.01521	0.01488	0.01126	0.0249			Streptococcus	C	T4	-15	17.5	2.5	-3.58569	0.000336194	Dunn Test	0.00336194	**
Microcella	0.01719	0.01844	0.0204	0.02175	0.02509	0.00139			Succinivibrio	T4	T1	14.75	2.5	17.25	3.52592	0.000422007	Dunn Test	0.00422007	**
Solitalea	0.01717	0.01707	0.01715	0.01662	0.0142	0.0472			Sutterella	T4	T1	14.5	2.75	17.25	3.46616	0.000527943	Dunn Test	0.00527943	**
Iamia	0.01708	0.01727	0.01688	0.01702	0.01567	0.296			Thermoanaerobacter	C	T4	-14.25	16.75	2.5	-3.4064	0.000658253	Dunn Test	0.00658253	**
Haloplanus	0.01705	0.0157	0.01566	0.01629	0.01434	0.185			Thermobaculum	T4	T1	14.5	2.5	17	3.46616	0.000527943	Dunn Test	0.00527943	**
Paraflavitalea	0.01701	0.01725	0.01502	0.0159	0.01222	0.0107			Thermomonas	C	T4	16	2.5	18.5	3.82473	0.000130915	Dunn Test	0.00130915	**
Actinosynnema	0.01698	0.01646	0.01703	0.01702	0.01564	0.38			Thiothrix	C	T4	-14	16.75	2.75	-3.34664	0.000817973	Dunn Test	0.00817973	**
Bulleidia	0.01694	0.01678	0.01587	0.01493	0.01142	0.0246			Tissierella	C	T4	-14.25	17.25	3	-3.4064	0.000658253	Dunn Test	0.00658253	**
Cystobacter	0.01694	0.01642	0.01596	0.01579	0.01405	0.184			Trichlorobacter	C	T4	-15.5	18	2.5	-3.70521	0.000211217	Dunn Test	0.00211217	**
Rickettsia	0.01691	0.01556	0.01749	0.01615	0.01015	0.088			Variovorax	C	T4	15.75	2.75	18.5	3.76497	0.000166569	Dunn Test	0.00166569	**
Mesobacillus	0.01689	0.01682	0.01602	0.01477	0.01292	0.00399			Wigglesworthia	C	T4	-14	16.5	2.5	-3.34664	0.000817973	Dunn Test	0.00817973	**
Rubrivivax	0.01689	0.01797	0.01713	0.01757	0.01875	0.43			Xanthomonas	C	T4	16	2.5	18.5	3.82473	0.000130915	Dunn Test	0.00130915	**
Tomitella	0.01689	0.01739	0.01653	0.01672	0.01607	0.689			Xenorhabdus	C	T4	-16	18.5	2.5	-3.82473	0.000130915	Dunn Test	0.00130915	**
Stackebrandtia	0.01684	0.01711	0.01761	0.01535	0.0153	0.0695			Xylophilus	C	T4	15.25	3.25	18.5	3.64545	0.000266927	Dunn Test	0.00266927	**
Jeotgalibaca	0.01684	0.01687	0.01574	0.01651	0.01315	0.0775			Zhouia	C	T4	-14	17.5	3.5	-3.34664	0.000817973	Dunn Test	0.00817973	**
Halorussus	0.01684	0.01745	0.01655	0.01723	0.01515	0.0855			Zymomonas	C	T4	-15.5	18	2.5	-3.70521	0.000211217	Dunn Test	0.00211217	**
Mahella	0.01684	0.01599	0.01545	0.0147	0.01361	0.148
Cryptobacterium	0.01684	0.01689	0.01711	0.0169	0.01539	0.459
Mannheimia	0.01682	0.01423	0.01488	0.01267	0.01108	0.0135
Stappia	0.01682	0.01624	0.01672	0.01615	0.01498	0.259
Oleidesulfovibrio	0.01677	0.0173	0.01642	0.01609	0.01468	0.153
Mesomycoplasma	0.01673	0.01601	0.01734	0.01451	0.009468	0.0252
Cellulophaga	0.0167	0.0161	0.01749	0.01599	0.01177	0.107
Lentilactobacillus	0.01661	0.01595	0.01518	0.01432	0.01157	0.0258
Staphylospora	0.01659	0.01718	0.01752	0.01646	0.0142	0.114
Candidatus_Koribacter	0.01657	0.01689	0.01602	0.01606	0.0146	0.0566
Salicibibacter	0.01654	0.01473	0.01488	0.01383	0.01227	0.0193
Aequorivita	0.01654	0.01705	0.0171	0.01544	0.01296	0.0407
Biomaibacter	0.0165	0.01608	0.01543	0.01499	0.01354	0.266
Pimelobacter	0.01647	0.01725	0.01668	0.0186	0.0151	0.0305
Parascardovia	0.01645	0.017	0.01678	0.01697	0.01343	0.0932
Bremerella	0.01645	0.01666	0.01616	0.01771	0.01541	0.179
Lactiplantibacillus	0.01643	0.01617	0.0165	0.01555	0.01402	0.267
Acuticoccus	0.01643	0.01549	0.01627	0.01676	0.01555	0.584
Alicycliphilus	0.0164	0.02446	0.02937	0.02744	0.06347	0.00433
Borrelia	0.01638	0.0136	0.01662	0.01441	0.00905	0.109
Oleiharenicola	0.01638	0.01639	0.01571	0.01676	0.01545	0.689
Halobaculum	0.01636	0.01738	0.01738	0.01864	0.01658	0.404
Ndongobacter	0.01624	0.01419	0.01454	0.0139	0.01165	0.0402
Antarcticibacterium	0.01617	0.01824	0.01587	0.01488	0.01349	0.012
Stella	0.01617	0.01498	0.01484	0.01469	0.01358	0.0659
Sulfurifustis	0.01617	0.01736	0.01568	0.01794	0.01488	0.151
Arcanobacterium	0.0161	0.01502	0.01538	0.0165	0.01381	0.0553
Halovivax	0.01608	0.01615	0.0146	0.01578	0.01425	0.167
Methanoculleus	0.01606	0.01452	0.01472	0.01477	0.01279	0.348
Paraconexibacter	0.01606	0.01642	0.0164	0.01553	0.0153	0.491
Acidiphilium	0.01603	0.01583	0.0151	0.01474	0.01309	0.0964
Mesoplasma	0.01599	0.01408	0.0155	0.01333	0.008261	0.0534
Paroceanicella	0.01589	0.01691	0.01536	0.0165	0.0146	0.0723
Desulfosediminicola	0.01582	0.01563	0.0146	0.01597	0.01231	0.0332
Pediococcus	0.01578	0.01488	0.01447	0.01386	0.01033	0.0228
Frigoriglobus	0.01578	0.0177	0.01716	0.01681	0.01547	0.225
Sanguibacter	0.01575	0.01687	0.0151	0.01551	0.0142	0.0826
Candidatus_Sulcia	0.01566	0.01547	0.0152	0.01476	0.01162	0.0964
Marichromatium	0.01564	0.01572	0.01505	0.015	0.0133	0.0593
Syntrophothermus	0.01564	0.0152	0.0137	0.01349	0.01187	0.0762
Xenorhabdus	0.01561	0.01214	0.013	0.0111	0.008416	0.00186
Thermacetogenium	0.01561	0.01534	0.01434	0.01407	0.01077	0.032
Tistrella	0.01559	0.01624	0.01675	0.01585	0.01436	0.114
Stigmatella	0.01559	0.01574	0.01531	0.01606	0.01498	0.759
Fenollaria	0.01557	0.0156	0.0153	0.01379	0.0117	0.0266
Actinobacillus	0.01554	0.01299	0.01399	0.01135	0.009514	0.00557
Dermacoccus	0.01552	0.01513	0.0155	0.01581	0.01397	0.43
Desulfurivibrio	0.0155	0.01824	0.01625	0.0166	0.01437	0.0287
Thermosediminibacter	0.0155	0.0143	0.01403	0.01432	0.01239	0.0442
Catellatospora	0.01545	0.01423	0.01546	0.01441	0.01372	0.209
Endozoicomonas	0.01543	0.01435	0.01403	0.01369	0.01183	0.0537
Sedimentisphaera	0.01541	0.01444	0.01388	0.01326	0.01183	0.0715
Methylacidimicrobium	0.01541	0.01441	0.0153	0.01358	0.01214	0.0758
Haloterrigena	0.01541	0.0159	0.01599	0.01662	0.01463	0.446
Sphaerospermopsis	0.01536	0.01533	0.01701	0.0162	0.01282	0.057
Isoptericola	0.01536	0.01658	0.01587	0.01729	0.01584	0.112
Labilibaculum	0.01534	0.01443	0.0138	0.013	0.01173	0.0322
Maridesulfovibrio	0.01531	0.01471	0.01558	0.01388	0.01235	0.027
Wolbachia	0.01531	0.01243	0.01375	0.01272	0.008075	0.0573
Desulfoscipio	0.01529	0.01381	0.01335	0.01286	0.01063	0.011
Nordella	0.01529	0.01327	0.0133	0.01374	0.01194	0.078
Thioflavicoccus	0.01527	0.01572	0.01564	0.01435	0.01346	0.163
Pseudosulfitobacter	0.01522	0.01511	0.015	0.01407	0.01299	0.089
Neobacillus	0.0152	0.01365	0.01256	0.01156	0.009746	0.00547
Pectinatus	0.0152	0.01685	0.01446	0.01502	0.01109	0.019
Thermosipho	0.0152	0.01408	0.01351	0.01316	0.008787	0.0374
Pasteurella	0.01515	0.01351	0.01335	0.01191	0.008493	0.0232
Sinomonas	0.01515	0.01552	0.01729	0.01648	0.01627	0.284
Gudongella	0.01513	0.01398	0.01482	0.01344	0.01334	0.0981
Thiocapsa	0.0151	0.01547	0.01551	0.01472	0.0133	0.084
Desulfoglaeba	0.01508	0.0139	0.01318	0.01397	0.01137	0.0261
Candidatus_Nanosynbacter	0.01503	0.0154	0.01599	0.0156	0.01318	0.0715
Melittangium	0.01501	0.01651	0.01538	0.0153	0.01498	0.222
Paeniclostridium	0.01499	0.0125	0.0133	0.01165	0.007781	0.0291
Sulfurospirillum	0.01499	0.01363	0.01356	0.01374	0.01019	0.0376
Candidatus_Cyclonatronum	0.01496	0.01405	0.01441	0.01358	0.01092	0.0156
Aquirufa	0.01496	0.01518	0.01526	0.01504	0.01228	0.0547
Microcystis	0.01494	0.01396	0.01429	0.0142	0.01267	0.0981
Anaerohalosphaera	0.01494	0.0138	0.01464	0.01414	0.01301	0.537
Parvimonas	0.01492	0.01392	0.0133	0.01233	0.008849	0.018
Finegoldia	0.01485	0.01381	0.01335	0.01307	0.01019	0.0432
Thiocystis	0.0148	0.01637	0.01548	0.01474	0.0138	0.0445
Thermobaculum	0.01478	0.01551	0.01356	0.01254	0.009375	0.00253
Tyzzerella	0.01476	0.01403	0.01441	0.01277	0.01012	0.0226
Jeongeupia	0.01464	0.01488	0.01493	0.01477	0.01402	0.744
Egicoccus	0.01462	0.01529	0.01497	0.01497	0.01239	0.107
Lignipirellula	0.01455	0.01473	0.01431	0.01507	0.01371	0.56
Ornithobacterium	0.0145	0.01419	0.01378	0.01279	0.01092	0.0168
Cruoricaptor	0.0145	0.0154	0.01526	0.01386	0.01295	0.13
Croceimicrobium	0.01448	0.01444	0.01368	0.01263	0.0103	0.00874
Peptacetobacter	0.01448	0.01227	0.01356	0.01117	0.008679	0.0126
Sulfurivermis	0.01448	0.01495	0.01358	0.0127	0.01269	0.154
Candidatus_Contubernalis	0.01445	0.01423	0.01467	0.01444	0.01171	0.0622
Fructilactobacillus	0.01441	0.01482	0.01475	0.01347	0.01061	0.0525
Candidatus_Pelagibacter	0.01438	0.01302	0.01284	0.01103	0.00707	0.0361
Ideonella	0.01438	0.0152	0.01446	0.01421	0.0189	0.0416
Schleiferilactobacillus	0.01432	0.01543	0.01413	0.01477	0.01292	0.396
Niastella	0.01425	0.01534	0.01441	0.01337	0.01088	0.0179
Desulfobacter	0.01425	0.01283	0.01332	0.01304	0.0116	0.0397
Herbiconiux	0.01422	0.01538	0.01706	0.01885	0.01872	0.0101
Salinivirga	0.01422	0.01309	0.01345	0.01272	0.01103	0.0188
Candidatus_Planktophila	0.0142	0.01324	0.01391	0.01305	0.01222	0.313
Colwellia	0.01415	0.0143	0.01356	0.01182	0.007921	0.024
Maioricimonas	0.01415	0.01468	0.01427	0.01448	0.01366	0.842
Methyloceanibacter	0.01411	0.01509	0.01394	0.01388	0.012	0.0279
Singulisphaera	0.01411	0.01491	0.01526	0.01495	0.01318	0.302
Fischerella	0.01399	0.01326	0.01375	0.01305	0.008741	0.253
Thermosulfurimonas	0.01397	0.01344	0.01295	0.01225	0.01063	0.0287
Dermabacter	0.01397	0.01631	0.01578	0.0156	0.0133	0.0357
Roseococcus	0.01397	0.01347	0.01333	0.01298	0.01179	0.134
Sulfuriferula	0.01394	0.01392	0.01269	0.01265	0.0123	0.487
Niveispirillum	0.01392	0.01407	0.01272	0.01309	0.01103	0.02
Actinomarinicola	0.01392	0.01412	0.01384	0.01414	0.01185	0.0803
Lelliottia	0.01378	0.01214	0.01287	0.01274	0.01083	0.0305
Aquimarina	0.01378	0.01232	0.01417	0.01295	0.008957	0.0593
Actinopolymorpha	0.01378	0.01374	0.01413	0.01449	0.01296	0.134
Frondihabitans	0.01376	0.01545	0.01564	0.01653	0.01696	0.0583
Kushneria	0.01371	0.01441	0.01318	0.01307	0.01258	0.247
Natrinema	0.01369	0.0161	0.01635	0.01469	0.01405	0.0133
Bradymonas	0.01369	0.01311	0.01396	0.01302	0.0118	0.18
Indioceanicola	0.01367	0.01275	0.01267	0.01318	0.01174	0.107
Kibdelosporangium	0.01362	0.01284	0.01391	0.01261	0.01269	0.563
Labrys	0.01357	0.01252	0.01284	0.01258	0.01149	0.104
Ammonifex	0.01357	0.0134	0.0136	0.01379	0.0118	0.2
Paraclostridium	0.01355	0.01227	0.01162	0.01102	0.007116	0.0732
Thermochromatium	0.01353	0.01335	0.01203	0.01297	0.011	0.0447
Methylogaea	0.01346	0.01533	0.01378	0.01479	0.01259	0.0699
Limnobacter	0.01346	0.01299	0.01074	0.009417	0.0138	0.652
Hahella	0.01341	0.01295	0.01162	0.01181	0.009854	0.0138
Desulfurispirillum	0.01339	0.01468	0.01361	0.01337	0.01139	0.0234
Aneurinibacillus	0.01339	0.01322	0.01284	0.01258	0.01098	0.0784
Nitrosospira	0.01336	0.01193	0.01287	0.01219	0.01117	0.148
Kytococcus	0.01334	0.01212	0.01276	0.01333	0.01211	0.323
Marinithermus	0.01332	0.01299	0.01206	0.01174	0.01015	0.0194
Faecalitalea	0.01332	0.01171	0.01196	0.01102	0.009406	0.0332
Methylibium	0.01327	0.01459	0.01378	0.01481	0.01593	0.344
Yinghuangia	0.01327	0.01313	0.01343	0.01377	0.01307	0.801
Methylomagnum	0.01322	0.01479	0.01226	0.01353	0.01097	0.0114
Syntrophobotulus	0.01322	0.01277	0.01177	0.01291	0.0105	0.0246
Octadecabacter	0.01322	0.01247	0.01234	0.01305	0.0112	0.258
Alloacidobacterium	0.0132	0.01203	0.01147	0.01061	0.009854	0.014
Ilumatobacter	0.0132	0.01358	0.01429	0.01314	0.01225	0.167
Apibacter	0.01313	0.01261	0.01264	0.012	0.009684	0.13
Tetragenococcus	0.01311	0.01185	0.01231	0.01189	0.009344	0.147
Jatrophihabitans	0.01311	0.01295	0.01358	0.01356	0.01281	0.88
Tannockella	0.01304	0.0113	0.01218	0.01098	0.008586	0.11
Chlamydia	0.01304	0.01306	0.01355	0.01135	0.009854	0.131
Vitreoscilla	0.01304	0.01381	0.01314	0.01307	0.01197	0.261
Allokutzneria	0.01302	0.01286	0.01285	0.0124	0.01279	0.869
Salisediminibacterium	0.01297	0.01349	0.01338	0.01193	0.01106	0.0475
Laribacter	0.01292	0.01297	0.01188	0.01219	0.0108	0.13
Oceanimonas	0.01283	0.01263	0.01248	0.01177	0.01035	0.0758
Sulfuritortus	0.01278	0.0125	0.01328	0.01274	0.01188	0.495
Immundisolibacter	0.01278	0.01408	0.01398	0.01416	0.01276	0.696
Pelosinus	0.01276	0.01167	0.01137	0.01026	0.008416	0.0108
Aggregatibacter	0.01271	0.01216	0.01167	0.01181	0.008431	0.0357
Pirellula	0.01271	0.01239	0.01236	0.01295	0.01145	0.346
Methanocella	0.01269	0.01162	0.01144	0.01096	0.01032	0.207
Methanofollis	0.01269	0.01149	0.01188	0.01079	0.009762	0.226
Pusillimonas	0.01267	0.01216	0.01114	0.01165	0.01041	0.0728
Micropruina	0.01267	0.01288	0.01325	0.01335	0.01219	0.589
Methylocella	0.01264	0.01167	0.01188	0.012	0.01067	0.182
Ezakiella	0.0126	0.01349	0.01229	0.01256	0.01066	0.0116
Couchioplanes	0.0126	0.0132	0.01351	0.01235	0.01188	0.298
Ferrovibrio	0.01257	0.01194	0.01182	0.01159	0.0097	0.0264
Mitsuaria	0.01257	0.01421	0.01294	0.01397	0.0132	0.295
Subtercola	0.01253	0.0132	0.01314	0.01367	0.01378	0.619
Syntrophus	0.01251	0.01331	0.01276	0.01298	0.01103	0.0291
Eikenella	0.01248	0.01256	0.0119	0.01244	0.009777	0.0525
Sulfuricaulis	0.01244	0.01259	0.0121	0.01258	0.01066	0.178
Natronomonas	0.01241	0.01398	0.01366	0.01281	0.01269	0.575
Azorhizobium	0.01237	0.01241	0.01243	0.01233	0.01197	0.767
Latilactobacillus	0.01232	0.01025	0.01135	0.01015	0.007859	0.0365
Hyphobacterium	0.01232	0.0132	0.01347	0.01247	0.0101	0.0699
Symmachiella	0.01232	0.01202	0.01239	0.01256	0.01171	0.988
Serpentinimonas	0.01223	0.01358	0.01564	0.01544	0.02446	0.0108
Dokdonella	0.01223	0.01252	0.01366	0.01363	0.01417	0.107
Porphyrobacter	0.01223	0.01245	0.01193	0.01325	0.01125	0.319
Aquabacter	0.0122	0.01079	0.01069	0.01119	0.009808	0.0683
Methylovirgula	0.0122	0.01279	0.01112	0.01219	0.01006	0.0745
Spongiibacter	0.0122	0.01155	0.0115	0.0104	0.01054	0.109
Nitrosomonas	0.01213	0.01153	0.0104	0.01049	0.009313	0.0205
Maribellus	0.01213	0.01162	0.01122	0.01102	0.008184	0.0309
Candidatus_Velamenicoccus	0.01213	0.01137	0.01172	0.01198	0.01041	0.391
Truepera	0.01211	0.0127	0.01254	0.01172	0.01084	0.0383
Thermincola	0.01209	0.01124	0.0114	0.01253	0.009406	0.0749
Amedibacterium	0.01209	0.01014	0.01007	0.009961	0.007255	0.0964
Kineococcus	0.01206	0.01252	0.01099	0.01189	0.0117	0.77
Nisaea	0.01204	0.0111	0.01203	0.01186	0.009143	0.129
Castellaniella	0.01204	0.01392	0.01234	0.01267	0.01299	0.137
Terrisporobacter	0.01202	0.01247	0.0116	0.01052	0.008447	0.105
Xylophilus	0.01199	0.01362	0.01333	0.01316	0.01603	0.00832
Halothiobacillus	0.01197	0.01158	0.01223	0.01196	0.01081	0.0586
Ferruginibacter	0.01195	0.01126	0.01193	0.01089	0.008617	0.0421
Apilactobacillus	0.0119	0.01041	0.01147	0.009715	0.00724	0.0309
Methanococcus	0.01188	0.009911	0.008911	0.008749	0.006018	0.013
Hoeflea	0.01186	0.01106	0.01023	0.01028	0.009669	0.0111
Thermobispora	0.01186	0.01223	0.01314	0.01247	0.01043	0.0291
Petrocella	0.01181	0.01117	0.01068	0.01047	0.009375	0.0412
Streptomonospora	0.01181	0.01097	0.01196	0.01202	0.01083	0.154
Lutibacter	0.01174	0.01077	0.01155	0.009803	0.006931	0.0445
Liquorilactobacillus	0.01172	0.009659	0.01002	0.008398	0.00707	0.00984
Aeoliella	0.01169	0.01167	0.01276	0.01137	0.011	0.189
Alkalilimnicola	0.01167	0.01146	0.01302	0.01342	0.01112	0.0226
Kaistia	0.01167	0.01083	0.01094	0.01123	0.01072	0.717
Halioglobus	0.01165	0.01144	0.01092	0.011	0.009004	0.0407
Roseateles	0.01162	0.01309	0.01224	0.01321	0.01278	0.704
Alteracholeplasma	0.0116	0.0107	0.0105	0.009399	0.00673	0.0675
Nitratifractor	0.0116	0.01248	0.01244	0.01247	0.01098	0.206
Egibacter	0.01158	0.01133	0.01188	0.01163	0.0101	0.363
Desulfotomaculum	0.01155	0.01049	0.00972	0.011	0.007209	0.0196
Jeotgalicoccus	0.01155	0.0116	0.01124	0.01161	0.009452	0.104
Thioclava	0.01155	0.01166	0.01081	0.01181	0.01043	0.408
Haploplasma	0.01153	0.01052	0.01158	0.009979	0.006544	0.035
Chloroflexus	0.01151	0.01027	0.009901	0.01024	0.008818	0.0687
Sulfuritalea	0.01146	0.01137	0.01135	0.01091	0.01038	0.537
Mariprofundus	0.01144	0.0105	0.01206	0.01056	0.009576	0.12
Sediminicoccus	0.01141	0.009857	0.01023	0.01007	0.008849	0.201
Desulfohalobium	0.0113	0.01158	0.0112	0.01131	0.009916	0.263
Simiduia	0.01125	0.01178	0.01018	0.01087	0.009731	0.06
Roseobacter	0.01118	0.01135	0.01281	0.01207	0.01115	0.283
Zhaonella	0.01116	0.009623	0.009984	0.009645	0.008307	0.0296
Pseudorhizobium	0.01111	0.01099	0.01145	0.01154	0.009359	0.0521
Kluyvera	0.01111	0.01094	0.01033	0.01054	0.009189	0.176
Larkinella	0.01111	0.01072	0.01013	0.0107	0.009731	0.313
Lonsdalea	0.01109	0.009264	0.009769	0.008503	0.007147	0.00428
Flagellatimonas	0.01107	0.01176	0.009538	0.0107	0.009777	0.00874
Tepidibacter	0.01107	0.01052	0.01005	0.009171	0.007116	0.0318
Raineyella	0.01102	0.01162	0.01145	0.01179	0.01098	0.847
Anatilimnocola	0.01097	0.01221	0.0105	0.01198	0.01058	0.336
Afipia	0.01095	0.01196	0.01061	0.01061	0.009267	0.013
Rhodoplanes	0.01095	0.01164	0.01045	0.01094	0.009205	0.032
Lautropia	0.01095	0.01149	0.01234	0.01225	0.01303	0.0803
Dokdonia	0.01093	0.01004	0.01083	0.009417	0.008509	0.0412
Sedimentibacter	0.0109	0.009407	0.009621	0.008521	0.007255	0.114
Methanothrix	0.01086	0.01034	0.01076	0.009891	0.008864	0.12
Idiomarina	0.01081	0.01056	0.01013	0.009294	0.008184	0.0361
Uruburuella	0.01079	0.01106	0.009753	0.009399	0.008957	0.0875
Kaustia	0.01077	0.01135	0.01064	0.01114	0.009313	0.106
Sulfurimicrobium	0.01074	0.01108	0.0103	0.01151	0.009824	0.136
Auraticoccus	0.01072	0.01065	0.009488	0.009856	0.009375	0.148
Arcticibacterium	0.01067	0.01031	0.009802	0.009276	0.007658	0.0434
Tolypothrix	0.01067	0.008652	0.008713	0.00845	0.005801	0.0553
Crateriforma	0.01065	0.0104	0.01015	0.01042	0.008849	0.0374
Actinokineospora	0.01063	0.01061	0.01073	0.01058	0.01115	0.544
Sutcliffiella	0.0106	0.01025	0.009934	0.009733	0.007101	0.0324
Lichenicola	0.0106	0.01045	0.01059	0.01065	0.009468	0.09
Photorhabdus	0.01058	0.01007	0.009554	0.008907	0.00673	0.00467
Gloeothece	0.01058	0.0118	0.0105	0.01001	0.00854	0.0296
Lichenihabitans	0.01058	0.009569	0.009835	0.009434	0.008663	0.103
Sagittula	0.01058	0.01092	0.01139	0.01056	0.009715	0.119
Nesterenkonia	0.01058	0.01034	0.01005	0.01028	0.009499	0.312
Undibacterium	0.01056	0.009389	0.009505	0.009944	0.009081	0.172
Thiomicrorhabdus	0.01053	0.01011	0.01017	0.009873	0.008323	0.161
Gephyromycinifex	0.01051	0.009641	0.009984	0.01084	0.009375	0.418
Beutenbergia	0.01051	0.009479	0.01015	0.01066	0.00939	0.619
Oryzomicrobium	0.01049	0.01056	0.009703	0.01012	0.009065	0.244
Halanaerobium	0.01042	0.008886	0.008878	0.008327	0.006312	0.087
Empedobacter	0.01042	0.01002	0.009835	0.00961	0.009282	0.903
Methyloligella	0.01039	0.01006	0.00934	0.009504	0.008122	0.0509
Methylocaldum	0.01039	0.01142	0.0112	0.01005	0.01021	0.232
Alloactinosynnema	0.01037	0.0107	0.009422	0.009241	0.008091	0.0126
Aurantimonas	0.01035	0.00903	0.009422	0.009944	0.008586	0.0287
Polymorphobacter	0.01032	0.01216	0.01226	0.01195	0.01109	0.158
Elioraea	0.01032	0.0113	0.01099	0.01075	0.01026	0.541
Desulforapulum	0.0103	0.009497	0.01015	0.01024	0.008385	0.158
Friedmanniella	0.01025	0.01025	0.00901	0.01014	0.00905	0.28
Youhaiella	0.01025	0.01009	0.01079	0.01005	0.009468	0.346
Ciceribacter	0.01023	0.009066	0.009191	0.009469	0.008323	0.122
Rhodomicrobium	0.01019	0.008778	0.01058	0.009223	0.009205	0.104
Microvirgula	0.01016	0.009785	0.00896	0.01045	0.009298	0.0307
Neotabrizicola	0.01016	0.009911	0.01038	0.009961	0.008849	0.31
Breoghania	0.01016	0.009713	0.009604	0.009592	0.00922	0.356
Intrasporangium	0.01016	0.01122	0.01073	0.01054	0.009777	0.371
Kineobactrum	0.01012	0.01088	0.01046	0.009856	0.008199	0.0165
Salinispira	0.01012	0.009623	0.009257	0.009346	0.008014	0.211
Granulibacter	0.01012	0.01103	0.01064	0.011	0.009561	0.412
Pelagovum	0.01009	0.01151	0.01144	0.01168	0.009375	0.0367
Acidobacterium	0.01007	0.01023	0.01119	0.01079	0.01132	0.119
Thermomicrobium	0.01005	0.01016	0.01021	0.009873	0.008942	0.553
Sulfuricella	0.01002	0.007825	0.00868	0.008556	0.007797	0.0699
Haloferax	0.01002	0.01038	0.009852	0.01052	0.009127	0.262
Limihaloglobus	0.01	0.01101	0.01058	0.01058	0.008725	0.0336
Microvenator	0.01	0.008976	0.009439	0.009171	0.007905	0.0583
Hydrogenimonas	0.009976	0.01061	0.01005	0.009996	0.008354	0.032
Fervidobacterium	0.009976	0.008724	0.00896	0.008644	0.007286	0.182
Cyclobacterium	0.009953	0.009228	0.01023	0.008116	0.007441	0.0177
Cytophaga	0.009953	0.009911	0.009637	0.008679	0.007859	0.0376
Leptothrix	0.009953	0.01076	0.01054	0.01038	0.01077	0.77
Nitrosococcus	0.00993	0.009102	0.008729	0.008837	0.008122	0.272
Paucibacter	0.009884	0.009012	0.009356	0.008644	0.01105	0.0147
Teredinibacter	0.009884	0.01059	0.01013	0.01015	0.00854	0.0762
Planctopirus	0.009884	0.009533	0.009637	0.01052	0.008385	0.738
Methylophaga	0.00986	0.007771	0.007871	0.007133	0.00526	0.00648
Candidatus_Blochmannia	0.009837	0.007915	0.007789	0.007449	0.0041	0.0622
Acidiferrobacter	0.009837	0.01088	0.01025	0.009768	0.009328	0.125
Nitrobacter	0.009814	0.009551	0.009505	0.008398	0.007921	0.0115
Rheinheimera	0.009814	0.009012	0.008251	0.0078	0.005538	0.016
Pontivivens	0.009791	0.01151	0.01045	0.01061	0.009653	0.0244
Marinicauda	0.009791	0.009929	0.009868	0.009258	0.008106	0.0683
Niveibacterium	0.009768	0.009138	0.009918	0.01038	0.008493	0.107
Isosphaera	0.009768	0.01176	0.01051	0.01077	0.009901	0.168
Thiolapillus	0.009744	0.009084	0.008713	0.009083	0.00741	0.0215
Methanocaldococcus	0.009744	0.008382	0.008597	0.007853	0.005136	0.0445
Sphingosinithalassobacter	0.009744	0.01058	0.01109	0.01052	0.0103	0.274
Kangiella	0.009721	0.009479	0.007838	0.007396	0.006497	0.0062
Helcococcus	0.009721	0.008706	0.009621	0.008591	0.006126	0.0212
Limnohabitans	0.009721	0.01097	0.01173	0.01017	0.01474	0.0227
Halosimplex	0.009721	0.0105	0.009241	0.0104	0.008632	0.0342
Defluviicoccus	0.009721	0.009767	0.00929	0.009557	0.008632	0.775
Yangia	0.009698	0.008976	0.008845	0.009364	0.007874	0.171
Citricoccus	0.009628	0.009354	0.0102	0.009803	0.008447	0.474
Salinimonas	0.009605	0.01011	0.01007	0.007941	0.007766	0.0132
Telmatocola	0.009559	0.008274	0.008053	0.008608	0.006265	0.0243
Thermosynechococcus	0.009559	0.008472	0.008218	0.008837	0.006436	0.0287
Ahniella	0.009559	0.009713	0.008944	0.008889	0.008029	0.177
Candidatus_Endoriftia	0.009559	0.01054	0.009604	0.008696	0.008694	0.269
Pseudovibrio	0.009536	0.009156	0.008878	0.008521	0.007781	0.0344
Streptobacillus	0.009536	0.008796	0.009125	0.008362	0.005445	0.0365
Caldithrix	0.009512	0.009246	0.008762	0.008485	0.008338	0.493
Guyparkeria	0.009512	0.009677	0.009422	0.009979	0.009452	0.801
Spiractinospora	0.009489	0.01058	0.009852	0.01035	0.009746	0.404
Natronosporangium	0.009466	0.009911	0.01002	0.01012	0.008478	0.0932
Curvibacter	0.009466	0.009533	0.009472	0.009381	0.01153	0.133
Magnetospira	0.009466	0.009623	0.009323	0.009012	0.007565	0.269
Gluconacetobacter	0.009466	0.008562	0.008729	0.008608	0.009375	0.432
Pararhodospirillum	0.009443	0.01128	0.0104	0.01177	0.009468	0.0217
Arsenicicoccus	0.009443	0.0104	0.01002	0.01026	0.009468	0.541
Methanoplanus	0.009443	0.006314	0.006832	0.006114	0.00543	0.71
Filifactor	0.00942	0.009497	0.008696	0.008661	0.007611	0.185
Pseudothermotoga	0.009396	0.008022	0.008597	0.0078	0.00673	0.0313
Noviherbaspirillum	0.009396	0.008724	0.00868	0.009487	0.009684	0.153
Salegentibacter	0.009373	0.009623	0.009307	0.009065	0.006977	0.0427
Nanchangia	0.009373	0.009246	0.008366	0.009276	0.007766	0.14
Zymomonas	0.00935	0.008508	0.008251	0.008169	0.006064	0.00707
Heyndrickxia	0.00935	0.009713	0.00929	0.008257	0.006312	0.0528
Novibacillus	0.00935	0.00867	0.008762	0.008977	0.007364	0.414
Sediminispirochaeta	0.009327	0.01194	0.0119	0.01026	0.009158	0.0107
Evansella	0.009327	0.009156	0.009736	0.009012	0.006621	0.0442
Aurantiacibacter	0.009327	0.009066	0.008713	0.008696	0.006467	0.0615
Miniimonas	0.009327	0.009389	0.01031	0.01107	0.009978	0.131
Aquisalimonas	0.009327	0.009695	0.01017	0.009856	0.009143	0.461
Zunongwangia	0.009304	0.007735	0.00896	0.008784	0.006497	0.0187
Sedimenticola	0.009304	0.01013	0.008828	0.00896	0.007905	0.0232
Crocinitomix	0.009304	0.008364	0.008531	0.008819	0.006142	0.0503
Halarcobacter	0.00928	0.007447	0.008069	0.007343	0.004363	0.0404
Lacinutrix	0.00928	0.009138	0.009769	0.00896	0.005229	0.0463
Geovibrio	0.00928	0.008994	0.008944	0.008573	0.008014	0.365
Crenobacter	0.009257	0.01023	0.009505	0.009768	0.008802	0.179
Tepidimonas	0.009257	0.01072	0.01063	0.009346	0.01046	0.263
Ferrigenium	0.009234	0.008382	0.008597	0.007625	0.008246	0.106
Oenococcus	0.009164	0.01002	0.008663	0.009276	0.007441	0.0593
Haladaptatus	0.009164	0.008562	0.00802	0.008046	0.007936	0.213
Cnuibacter	0.009141	0.01	0.01172	0.0126	0.01414	0.00289
Prauserella	0.009141	0.008616	0.009109	0.008837	0.008292	0.699
Parasphingopyxis	0.009095	0.009138	0.01035	0.009399	0.00905	0.694
Geodermatophilus	0.009095	0.00921	0.008911	0.008731	0.008601	0.948
Polymorphospora	0.009072	0.009623	0.01015	0.01077	0.009746	0.175
Haloarcula	0.009025	0.007915	0.009373	0.007906	0.007766	0.0208
Salinicoccus	0.009002	0.007663	0.008185	0.007519	0.007085	0.0948
Thermogutta	0.008979	0.008058	0.009059	0.008837	0.007348	0.0515
Rubinisphaera	0.008979	0.009443	0.00972	0.009223	0.00789	0.146
Pengzhenrongella	0.008979	0.009551	0.009538	0.009645	0.009468	0.974
Epilithonimonas	0.008956	0.01894	0.0321	0.04325	0.1302	0.00109
Brevefilum	0.008956	0.007105	0.007096	0.007484	0.006884	0.0475
Arenimonas	0.008909	0.009659	0.009901	0.01188	0.01621	0.00832
Mariniplasma	0.008909	0.008202	0.007822	0.006729	0.00461	0.0383
Methanothermobacter	0.008886	0.007771	0.008498	0.006904	0.006126	0.0154
Hylemonella	0.008886	0.009246	0.009257	0.009926	0.0136	0.0171
Polycladomyces	0.008863	0.008598	0.009059	0.008837	0.007333	0.0998
Salinisphaera	0.008863	0.008364	0.009059	0.008556	0.007689	0.213
Gracilibacillus	0.00884	0.008508	0.00896	0.008169	0.006219	0.0736
Inhella	0.00884	0.009138	0.009654	0.009873	0.008663	0.279
Loigolactobacillus	0.008816	0.008022	0.008201	0.00708	0.006204	0.0409
Caldichromatium	0.008816	0.00885	0.009059	0.008152	0.006946	0.0566
Paradevosia	0.008816	0.009282	0.009142	0.008485	0.007812	0.148
Candidatus_Cardinium	0.008793	0.009587	0.009076	0.007835	0.006482	0.0164
Verminephrobacter	0.008793	0.008958	0.01076	0.01021	0.01544	0.0313
Sarcina	0.00877	0.008058	0.00802	0.006676	0.004131	0.0226
Musicola	0.00877	0.008184	0.00835	0.007888	0.006838	0.144
Chitinimonas	0.00877	0.009497	0.008663	0.008679	0.007704	0.189
Thalassotalea	0.008747	0.007986	0.007294	0.007484	0.004858	0.0237
Sporolactobacillus	0.0087	0.007609	0.007805	0.007256	0.005879	0.0177
Emticicia	0.0087	0.009569	0.01015	0.009557	0.007642	0.0221
Gardnerella	0.0087	0.007968	0.00835	0.007835	0.006374	0.0515
Anabaena	0.0087	0.007393	0.007921	0.006904	0.005384	0.0659
Ketogulonicigenium	0.0087	0.008544	0.008944	0.008837	0.007828	0.15
Paradesulfovibrio_(ex_Waite_et_al__2020)	0.008677	0.008634	0.008894	0.007502	0.007518	0.236
Candidatus_Saccharimonas	0.008631	0.007933	0.008812	0.008696	0.006699	0.0322
Longicatena	0.008631	0.009102	0.009208	0.008433	0.006869	0.0775
Caenibius	0.008631	0.009497	0.008977	0.008731	0.008215	0.511
Aerosticca	0.008608	0.009264	0.009488	0.01008	0.01166	0.0992
Koinonema	0.008608	0.00903	0.008234	0.00831	0.007178	0.137
Antarctobacter	0.008608	0.007843	0.008234	0.007308	0.006992	0.167
Parvibaculum	0.008608	0.009731	0.008696	0.008644	0.007766	0.188
Sandaracinobacter	0.008608	0.008958	0.008432	0.008187	0.008014	0.565
Fluviicola	0.008584	0.009965	0.008812	0.008345	0.008106	0.11
Laceyella	0.008561	0.008364	0.007723	0.007098	0.005879	0.0214
Desulfofarcimen	0.008561	0.007986	0.007739	0.00831	0.006374	0.0344
Nissabacter	0.008561	0.0093	0.009142	0.008995	0.007673	0.247
Hartmannibacter	0.008538	0.00885	0.008845	0.008362	0.008555	0.89
Occultella	0.008515	0.008724	0.009505	0.009891	0.00854	0.171
Pulveribacter	0.008492	0.01214	0.01536	0.01203	0.02645	0.00557
Agarivorans	0.008492	0.008454	0.008185	0.006852	0.005291	0.0115
Bibersteinia	0.008492	0.003687	0.006634	0.004374	0.01036	0.0803
Candidatus_Kuenenia	0.008468	0.00921	0.008399	0.007765	0.006265	0.0363
Gilliamella	0.008468	0.007789	0.007492	0.007537	0.003945	0.0534
Pikeienuella	0.008468	0.008796	0.008795	0.009311	0.008493	0.5
Scytonema	0.008445	0.008292	0.00972	0.009434	0.005971	0.027
Haloprofundus	0.008422	0.00912	0.008581	0.007765	0.007364	0.119
Marmoricola	0.008422	0.00867	0.008333	0.00845	0.007488	0.25
Gottschalkia	0.008399	0.00822	0.007673	0.007326	0.005182	0.0521
Polymorphum	0.008376	0.00921	0.008713	0.008661	0.007967	0.346
Aggregatimonas	0.008352	0.00903	0.007426	0.008081	0.006296	0.0266
Thiobacillus	0.008352	0.00795	0.008614	0.008995	0.007472	0.148
Paraurantiacibacter	0.008352	0.007303	0.007805	0.007238	0.007054	0.31
Duganella	0.008329	0.008958	0.009736	0.009575	0.009607	0.121
Frigidibacter	0.008329	0.009731	0.009257	0.008942	0.008787	0.346
Salinicola	0.008329	0.008616	0.008713	0.008081	0.008215	0.478
Acetoanaerobium	0.008329	0.008526	0.007393	0.007466	0.007364	0.717
Methyloversatilis	0.008306	0.008184	0.007855	0.008415	0.007317	0.148
Miniphocaeibacter	0.008283	0.007429	0.007558	0.006852	0.005012	0.0374
Effusibacillus	0.00826	0.007447	0.00835	0.006992	0.0069	0.0453
Roseitalea	0.00826	0.007717	0.007888	0.007941	0.006931	0.452
Lentibacillus	0.008236	0.008058	0.007261	0.006799	0.005894	0.0211
Owenweeksia	0.008236	0.007429	0.007459	0.007923	0.005817	0.0316
Caloranaerobacter	0.008236	0.007033	0.007591	0.006887	0.004657	0.0453
Chondrocystis	0.008236	0.007069	0.007904	0.007027	0.005801	0.097
Mumia	0.008213	0.007645	0.008366	0.007554	0.007194	0.551
Fuscovulum	0.00819	0.008058	0.006997	0.007572	0.006219	0.0138
Brucepastera	0.00819	0.01	0.009621	0.009803	0.008756	0.216
Fictibacillus	0.008167	0.007069	0.007228	0.006904	0.006327	0.0267
Serpentinicella	0.008167	0.007375	0.007525	0.006992	0.005152	0.048
Pyruvatibacter	0.008167	0.008184	0.007937	0.007906	0.006946	0.355
Lacibacter	0.008167	0.007267	0.008449	0.007607	0.007101	0.778
Pseudooceanicola	0.008144	0.007645	0.00835	0.006975	0.006497	0.0359
Malacoplasma	0.008144	0.007645	0.006848	0.005991	0.00379	0.056
Parasphingorhabdus	0.008144	0.00822	0.008201	0.008152	0.006296	0.0707
Halapricum	0.008144	0.007735	0.007112	0.006887	0.00707	0.23
Acidisarcina	0.00812	0.008562	0.008828	0.009452	0.008106	0.225
Methanolacinia	0.00812	0.006494	0.00731	0.006114	0.005724	0.849
Hathewaya	0.008074	0.007645	0.008911	0.00701	0.005244	0.0133
Halotalea	0.008074	0.007447	0.008581	0.007923	0.008137	0.389
Caldalkalibacillus	0.008028	0.008202	0.006683	0.007203	0.005832	0.048
Gryllotalpicola	0.008028	0.008148	0.008185	0.008362	0.009019	0.367
Cloacibacterium	0.008028	0.007069	0.0083	0.007203	0.008075	0.599
Aquiflexum	0.008004	0.008688	0.007706	0.007414	0.005678	0.0108
Elusimicrobium	0.008004	0.008022	0.007904	0.007133	0.005461	0.612
Fuerstiella	0.008004	0.008742	0.008333	0.008907	0.007395	0.619
Croceibacter	0.007981	0.008616	0.008647	0.007994	0.006188	0.0133
Actinotignum	0.007981	0.008562	0.008498	0.008538	0.006869	0.126
Mameliella	0.007981	0.009318	0.008218	0.007748	0.007673	0.412
Flagellimonas	0.007981	0.006745	0.00698	0.007027	0.006374	0.599
Syntrophomonas	0.007958	0.00795	0.006815	0.007748	0.006683	0.391
Casimicrobium	0.007958	0.007807	0.008152	0.007906	0.007364	0.555
Paraglaciecola	0.007935	0.006368	0.007937	0.006834	0.004502	0.0434
Ehrlichia	0.007935	0.006224	0.006271	0.006026	0.003403	0.0463
Turneriella	0.007935	0.008256	0.009241	0.009276	0.006946	0.131
Oceanicola	0.007935	0.008472	0.007756	0.007625	0.007472	0.315
Riemerella	0.007935	0.007123	0.008119	0.008222	0.009019	0.329
Marivirga	0.007912	0.008508	0.008168	0.007712	0.006312	0.03
Belliella	0.007912	0.00795	0.007591	0.008239	0.006482	0.255
Moritella	0.007842	0.006997	0.007112	0.006114	0.004177	0.00554
Demequina	0.007842	0.008112	0.008003	0.008011	0.00642	0.0472
Frigoribacterium	0.007772	0.007968	0.00863	0.008679	0.01007	0.0453
Tamlana	0.007772	0.006458	0.006254	0.006816	0.004703	0.0455
Chthonomonas	0.007749	0.007429	0.007772	0.007326	0.005492	0.0388
Micavibrio	0.007749	0.008292	0.007327	0.007835	0.006467	0.0537
Gracilinema	0.007749	0.008022	0.007063	0.008398	0.007023	0.0576
Dictyoglomus	0.007749	0.006008	0.006469	0.006641	0.003728	0.0648
Xianfuyuplasma	0.007726	0.007213	0.007756	0.006764	0.005105	0.0383
Pauljensenia	0.007726	0.006781	0.006485	0.00636	0.006049	0.13
Mesotoga	0.007726	0.008598	0.008465	0.008345	0.007936	0.442
Aquisalinus	0.007703	0.008922	0.00802	0.007221	0.00642	0.0361
Halomicronema	0.007703	0.006691	0.006502	0.005973	0.005848	0.312
Zhouia	0.00768	0.006835	0.006584	0.006219	0.004749	0.0188
Zobellia	0.00768	0.006871	0.006733	0.006711	0.005879	0.168
Blastomonas	0.00768	0.008076	0.007822	0.007098	0.007333	0.546
Leptospirillum	0.007656	0.007789	0.007492	0.007168	0.006157	0.06
Halobacteriovorax	0.007633	0.006943	0.007376	0.007133	0.005678	0.0758
Georhizobium	0.007633	0.007681	0.0067	0.007712	0.005925	0.0926
Synechocystis	0.007633	0.007429	0.007558	0.006746	0.00625	0.108
Sterolibacterium	0.007633	0.008166	0.008267	0.008081	0.009189	0.227
Leadbetterella	0.00761	0.007393	0.008663	0.007519	0.006497	0.0227
Pseudogulbenkiania	0.00761	0.008634	0.0083	0.008503	0.007565	0.109
Ureibacillus	0.007587	0.007986	0.00736	0.007045	0.006265	0.262
Dolosigranulum	0.007564	0.006727	0.006815	0.007256	0.005708	0.0503
Ureaplasma	0.007564	0.007681	0.007343	0.007379	0.00478	0.148
Halomicrobium	0.00754	0.008112	0.008333	0.008345	0.006668	0.188
Luteimicrobium	0.00754	0.00849	0.008383	0.009294	0.009112	0.189
Actinobaculum	0.00754	0.007771	0.007162	0.007343	0.006451	0.346
Oricola	0.007517	0.00831	0.007789	0.008345	0.007921	0.864
Gemmobacter	0.007471	0.00795	0.008977	0.007712	0.007132	0.116
Tabrizicola	0.007471	0.007159	0.007574	0.007045	0.00642	0.301
Silicimonas	0.007471	0.007393	0.007508	0.007783	0.006884	0.478
Hafnia	0.007448	0.007789	0.007063	0.006693	0.005198	0.0179
Xylella	0.007424	0.007555	0.00736	0.007853	0.008663	0.189
Heliorestis	0.007378	0.006188	0.006023	0.005604	0.005121	0.034
Koleobacter	0.007355	0.006458	0.007376	0.007502	0.005925	0.0547
Kurthia	0.007308	0.02513	0.01327	0.01177	0.01329	0.0537
Grimontia	0.007308	0.007555	0.00736	0.007185	0.005678	0.188
Falsirhodobacter	0.007308	0.006907	0.00599	0.006043	0.006265	0.446
Austwickia	0.007285	0.008418	0.008383	0.007414	0.006482	0.0221
Haematobacter	0.007285	0.007285	0.007178	0.006729	0.006033	0.0865
Humibacter	0.007285	0.008418	0.009571	0.009329	0.01057	0.1
Epidermidibacterium	0.007285	0.007213	0.007459	0.007379	0.007194	0.955
Sideroxydans	0.007239	0.006062	0.005545	0.006254	0.005445	0.0219
Ktedonosporobacter	0.007239	0.007303	0.007525	0.007115	0.006033	0.0586
Chitinolyticbacter	0.007239	0.007717	0.00665	0.007502	0.006637	0.177
Sideroxyarcus	0.007239	0.006583	0.006584	0.0065	0.005832	0.614
Oerskovia	0.007216	0.007591	0.008003	0.008696	0.008601	0.0348
Acidibrevibacterium	0.007216	0.008238	0.007772	0.00773	0.006652	0.153
Coraliomargarita	0.007216	0.007609	0.008597	0.007941	0.006575	0.474
Dinoroseobacter	0.007216	0.007807	0.007327	0.007361	0.006822	0.602
Algibacter	0.007169	0.006961	0.007129	0.007221	0.004424	0.0655
Gulosibacter	0.007169	0.007393	0.0083	0.008468	0.008802	0.178
Variibacter	0.007169	0.007357	0.006964	0.007554	0.006173	0.351
Actinotalea	0.007169	0.007807	0.007574	0.007923	0.007859	0.759
Aquicella	0.0071	0.007429	0.007244	0.007098	0.006173	0.0266
Thiomicrospira	0.0071	0.006709	0.006007	0.005499	0.005012	0.0556
Geitlerinema	0.007076	0.007771	0.007129	0.007642	0.006992	0.454
Ponticoccus	0.007076	0.007483	0.007805	0.007431	0.006699	0.465
Kordia	0.007053	0.006206	0.006865	0.006939	0.004254	0.0409
Filimonas	0.007053	0.007663	0.007838	0.007273	0.006838	0.142
Pseudanabaena	0.007053	0.006565	0.006733	0.006852	0.005801	0.227
Phoenicibacter	0.007053	0.006709	0.006749	0.007414	0.006281	0.28
Arenibacter	0.00703	0.007213	0.006535	0.00571	0.005445	0.0762
Pacificitalea	0.00703	0.0059	0.006667	0.006325	0.005724	0.172
Adhaeretor	0.00703	0.007105	0.00764	0.006764	0.006575	0.793
Acidimicrobium	0.007007	0.008724	0.007195	0.007238	0.006559	0.0512
Thermoleptolyngbya	0.007007	0.007968	0.007607	0.007185	0.006126	0.0775
Pseudochrobactrum	0.007007	0.006529	0.006898	0.006149	0.00608	0.0959
Halomarina	0.006984	0.006799	0.007574	0.007449	0.005631	0.0139
Candidatus_Bipolaricaulis	0.006984	0.007159	0.006931	0.007027	0.00642	0.798
Luteithermobacter	0.00696	0.006476	0.005974	0.006518	0.005678	0.0803
Asaia	0.00696	0.007501	0.007013	0.007695	0.006652	0.195
Salaquimonas	0.00696	0.006835	0.00599	0.005762	0.00577	0.235
Calycomorphotria	0.00696	0.006853	0.007459	0.007062	0.006389	0.276
Actinopolyspora	0.00696	0.007573	0.006865	0.007396	0.005987	0.299
Hydrogenovibrio	0.006937	0.006386	0.006287	0.006114	0.004038	0.0447
Halorientalis	0.006937	0.007447	0.006601	0.007783	0.007271	0.145
Nautilia	0.006937	0.006511	0.006749	0.006869	0.005801	0.395
Candidatus_Kinetoplastibacterium	0.006914	0.006673	0.006997	0.005973	0.003635	0.0885
Liberibacter	0.006914	0.006098	0.007129	0.007133	0.004579	0.183
Thermoactinomyces	0.006891	0.006709	0.007211	0.005956	0.005724	0.0495
Kosmotoga	0.006844	0.006404	0.006073	0.005973	0.005213	0.0659
Arsenophonus	0.006821	0.006044	0.005429	0.005007	0.002537	0.0157
Nitratiruptor	0.006798	0.007375	0.006931	0.006008	0.005384	0.0383
Keratinibaculum	0.006798	0.006494	0.006799	0.006008	0.004301	0.0388
Pontibacillus	0.006775	0.006476	0.007211	0.006166	0.00509	0.103
Paracholeplasma	0.006775	0.006008	0.006865	0.005552	0.005538	0.555
Pseudactinotalea	0.006752	0.007177	0.007706	0.00831	0.007472	0.189
Pontibrevibacter	0.006728	0.006529	0.006353	0.005552	0.004595	0.0439
Steroidobacter	0.006728	0.006188	0.007129	0.007256	0.006451	0.28
Methanococcoides	0.006682	0.00572	0.005611	0.005991	0.004811	0.0469
Cohaesibacter	0.006682	0.006404	0.007657	0.006483	0.006033	0.178
Methanoregula	0.006659	0.0059	0.005149	0.006149	0.005059	0.114
Acidothermus	0.006659	0.006152	0.006469	0.006166	0.005863	0.589
Kovacikia	0.006636	0.007015	0.007228	0.006448	0.005445	0.0964
Poriferisphaera	0.006636	0.007015	0.006584	0.006325	0.005229	0.125
Allobranchiibius	0.006636	0.007213	0.006848	0.006395	0.006018	0.25
Desulfobacca	0.006636	0.007231	0.007046	0.007484	0.006188	0.253
Neoasaia	0.006612	0.007015	0.006782	0.006922	0.005306	0.122
Yimella	0.006612	0.008202	0.00797	0.007291	0.006652	0.125
Pistricoccus	0.006612	0.007699	0.00731	0.006887	0.006776	0.463
Aureliella	0.006612	0.005846	0.006353	0.00643	0.006111	0.905
Pseudolysobacter	0.006589	0.006278	0.006056	0.006975	0.007132	0.163
Gymnodinialimonas	0.006589	0.006997	0.006452	0.006834	0.006018	0.316
Rivularia	0.006589	0.00599	0.006832	0.006184	0.005384	0.612
Terribacillus	0.006566	0.006673	0.006551	0.006553	0.005492	0.0472
Dolichospermum	0.006566	0.006511	0.00538	0.005341	0.004517	0.101
Tritonibacter	0.006543	0.006116	0.006155	0.005745	0.004842	0.19
Pseudorhodoplanes	0.006519	0.006817	0.007096	0.0065	0.005647	0.191
Lawsonella	0.006496	0.006206	0.006304	0.006096	0.005941	0.869
Plesiomonas	0.006473	0.006296	0.006155	0.005762	0.004517	0.0434
Cyanobacterium	0.006473	0.006494	0.005825	0.006202	0.004301	0.0651
Thalassolituus	0.00645	0.005792	0.006205	0.006149	0.005012	0.06
Natribaculum	0.00645	0.005882	0.006881	0.006483	0.006111	0.199
Quatrionicoccus	0.006427	0.006925	0.006865	0.007238	0.006358	0.484
Simplicispira	0.006403	0.00858	0.009472	0.0101	0.01781	0.00966
Terricaulis	0.006403	0.005954	0.005149	0.006043	0.005167	0.0311
Terrihabitans	0.006403	0.006655	0.00632	0.006412	0.004935	0.0388
Aurantimicrobium	0.006403	0.006206	0.006964	0.006289	0.005353	0.0515
Verrucosispora	0.006403	0.007627	0.006964	0.00701	0.005956	0.104
Loktanella	0.006403	0.006655	0.005677	0.006131	0.005492	0.166
Luteipulveratus	0.006403	0.006511	0.007442	0.006658	0.006544	0.448
Tepidanaerobacter	0.00638	0.005648	0.006089	0.006061	0.00461	0.0836
Advenella	0.00638	0.006997	0.007046	0.007185	0.006807	0.553
Buttiauxella	0.006357	0.006026	0.005264	0.005218	0.004533	0.00564
Pseudohongiella	0.006357	0.007249	0.006304	0.006043	0.00543	0.0593
Permianibacter	0.006357	0.00554	0.005231	0.005341	0.004455	0.0732
Glycocaulis	0.006357	0.006943	0.006584	0.006483	0.006312	0.676
Brevirhabdus	0.006357	0.006494	0.006535	0.006939	0.006142	0.754
Maricaulis	0.006334	0.005684	0.006007	0.007203	0.005631	0.0492
Hankyongella	0.006334	0.007393	0.006881	0.00701	0.006111	0.165
Pseudopuniceibacterium	0.006334	0.005864	0.005627	0.00585	0.005678	0.955
Qingshengfaniella	0.006311	0.006583	0.00538	0.006254	0.005275	0.0357
Marisediminicola	0.006311	0.006368	0.006139	0.006852	0.00724	0.187
Desulfomonile	0.006311	0.006206	0.00637	0.006079	0.00526	0.244
Sinimarinibacterium	0.006311	0.006422	0.006056	0.006079	0.00577	0.676
Chryseoglobus	0.006287	0.007429	0.009224	0.01049	0.01219	0.00254
Caldanaerobacter	0.006264	0.004713	0.005182	0.00513	0.003929	0.0166
Acetohalobium	0.006264	0.00563	0.006518	0.006061	0.004919	0.0483
Tuwongella	0.006264	0.006583	0.006601	0.006535	0.005167	0.0766
Pelagibacterium	0.006241	0.006601	0.006502	0.006553	0.005755	0.738
Bombilactobacillus	0.006218	0.00635	0.006518	0.005569	0.004285	0.0442
Natranaerobius	0.006218	0.006044	0.005495	0.005727	0.00396	0.0615
Cetobacterium	0.006195	0.005504	0.005512	0.005165	0.003403	0.0775
Leptodesmis	0.006171	0.005468	0.005462	0.005552	0.004533	0.089
Thalassococcus	0.006171	0.006691	0.006931	0.006043	0.005786	0.137
Methylobacillus	0.006171	0.006008	0.005495	0.005218	0.005043	0.156
Schnuerera	0.006148	0.006224	0.005941	0.005499	0.004239	0.0137
Pseudopedobacter	0.006148	0.005414	0.005611	0.005639	0.003976	0.034
Nitrosopumilus	0.006148	0.005162	0.005677	0.004234	0.003264	0.0528
Desulfomarina	0.006148	0.006943	0.006832	0.006676	0.0056	0.0998
Rhodoluna	0.006148	0.005936	0.005611	0.005095	0.005043	0.103
Granulicatella	0.006148	0.005504	0.005033	0.004831	0.004208	0.198
Gilvibacter	0.006148	0.006583	0.006073	0.006289	0.005415	0.212
Kerstersia	0.006125	0.006476	0.006634	0.006711	0.007983	0.0803
Gynuella	0.006125	0.005648	0.005033	0.004954	0.00461	0.101
Secundilactobacillus	0.006125	0.005432	0.005776	0.005727	0.00495	0.126
Maribius	0.006125	0.006026	0.005033	0.005306	0.005028	0.266
Candidatus_Phaeomarinobacter	0.006055	0.005936	0.004984	0.005411	0.004316	0.0964
Paraoerskovia	0.006055	0.00599	0.006221	0.006079	0.006513	0.903
Psychrobacillus	0.006032	0.007123	0.006782	0.006219	0.004378	0.0615
Alkalicella	0.006032	0.00581	0.005578	0.005095	0.004657	0.0895
Tolumonas	0.006009	0.00626	0.005924	0.005323	0.003527	0.0357
Chloroherpeton	0.006009	0.006044	0.005149	0.004919	0.004533	0.059
Candidatus_Methylopumilus	0.006009	0.005666	0.005545	0.006043	0.004811	0.365
Rubripirellula	0.006009	0.006691	0.006485	0.006131	0.006095	0.819
Paucilactobacillus	0.005986	0.007249	0.006419	0.006237	0.004889	0.156
Mucispirillum	0.005986	0.005288	0.005677	0.005042	0.003883	0.19
Melioribacter	0.005963	0.006332	0.00604	0.006149	0.005043	0.151
Candidatus_Viadribacter	0.005963	0.005558	0.006419	0.00592	0.005708	0.442
Magnetococcus	0.005963	0.006062	0.005479	0.005956	0.005941	0.575
Novosphingopyxis	0.005963	0.005828	0.006386	0.006465	0.005708	0.861
Borreliella	0.005939	0.005522	0.00736	0.005288	0.003837	0.0911
Gibbsiella	0.005916	0.00617	0.005528	0.005569	0.004997	0.168
Chromohalobacter	0.005893	0.006907	0.007046	0.006641	0.005879	0.0975
Thermodesulfobacterium	0.005893	0.004551	0.005264	0.004726	0.003388	0.114
Halorhabdus	0.005893	0.00644	0.006452	0.006254	0.005152	0.148
Iocasia	0.00587	0.005864	0.005132	0.004673	0.004347	0.0215
Anthocerotibacter	0.00587	0.005432	0.005083	0.004638	0.004177	0.0821
Anoxybacter	0.005847	0.00572	0.006205	0.005042	0.004455	0.00664
Mobiluncus	0.005847	0.006565	0.006205	0.006465	0.005368	0.104
Salinivibrio	0.005847	0.006044	0.005891	0.005692	0.004672	0.134
Mariniblastus	0.005847	0.005864	0.006584	0.006307	0.005678	0.148
Oxalobacter	0.005847	0.005486	0.005248	0.005499	0.004533	0.498
Psychrosphaera	0.005823	0.005072	0.004604	0.003953	0.001733	0.00456
Kordiimonas	0.005823	0.006583	0.00571	0.006641	0.005229	0.249
Auritidibacter	0.0058	0.005882	0.006601	0.006219	0.005229	0.146
Congregibacter	0.0058	0.005648	0.00571	0.006465	0.005492	0.279
Methylovorus	0.005777	0.005486	0.005099	0.005604	0.004455	0.0699
Salinarchaeum	0.005777	0.005019	0.00533	0.005481	0.005337	0.452
Pedococcus	0.005777	0.006044	0.00571	0.005956	0.005353	0.89
Candidatus_Syntrophocurvum	0.005754	0.005162	0.005165	0.004093	0.003171	0.0226
Avibacterium	0.005754	0.005972	0.005644	0.005516	0.003976	0.0622
Gottfriedia	0.005754	0.006062	0.006683	0.005657	0.004394	0.0831
Costertonia	0.005754	0.004767	0.004835	0.004884	0.003991	0.24
Candidatus_Methylospira	0.005731	0.006583	0.006436	0.006904	0.005971	0.112
Tetrasphaera	0.005731	0.00644	0.006353	0.005569	0.005724	0.184
Anaerobacillus	0.005707	0.00644	0.006056	0.005481	0.004579	0.0784
Fannyhessea	0.005684	0.004101	0.004356	0.004761	0.003898	0.017
Natronoglycomyces	0.005661	0.00545	0.005017	0.00506	0.004053	0.122
Allosphingosinicella	0.005661	0.004893	0.005314	0.005235	0.004424	0.284
Methylotuvimicrobium	0.005661	0.00617	0.00571	0.005323	0.004873	0.329
Tardibacter	0.005638	0.00581	0.00599	0.005973	0.004564	0.113
Pukyongiella	0.005615	0.006511	0.005545	0.005481	0.005291	0.225
Phototrophicus	0.005591	0.00599	0.005083	0.00592	0.005074	0.205
Candidatus_Symbiobacter	0.005591	0.00563	0.005495	0.005253	0.006049	0.56
Salinispora	0.005591	0.00563	0.005693	0.005797	0.005121	0.683
Pseudoclavibacter	0.005568	0.003687	0.004059	0.004041	0.004177	0.0318
Sebaldella	0.005568	0.004749	0.005495	0.00513	0.003372	0.0604
Saccharospirillum	0.005568	0.00563	0.005281	0.005481	0.004657	0.27
Acaryochloris	0.005545	0.005666	0.005446	0.004638	0.004239	0.0195
Methylovulum	0.005545	0.004569	0.004604	0.004585	0.003543	0.0235
Oxynema	0.005545	0.004299	0.005198	0.005323	0.0041	0.0543
Olleya	0.005545	0.004947	0.005446	0.004779	0.003156	0.087
Oceanispirochaeta	0.005522	0.006655	0.006947	0.006272	0.004796	0.0253
Tatumella	0.005522	0.004767	0.004868	0.00448	0.003635	0.125
Tateyamaria	0.005499	0.005252	0.004901	0.004831	0.004347	0.0845
Radiobacillus	0.005499	0.00518	0.005083	0.004937	0.004115	0.371
Rummeliibacillus	0.005475	0.004929	0.005578	0.004146	0.00379	0.0745
Halobacteroides	0.005475	0.004533	0.004686	0.004691	0.002893	0.0831
Reinekea	0.005475	0.004911	0.004769	0.00527	0.0041	0.245
Euzebyella	0.005475	0.00536	0.005314	0.004814	0.004223	0.474
Aliivibrio	0.005452	0.004713	0.004653	0.004585	0.002924	0.0625
Hydrocarboniclastica	0.005429	0.00572	0.005941	0.005393	0.004254	0.0466
Atlantibacter	0.005406	0.005864	0.005644	0.005552	0.00676	0.463
Muriicola	0.005383	0.006044	0.005776	0.005147	0.004517	0.0531
Mariniflexile	0.005383	0.00545	0.004719	0.005095	0.00362	0.151
Kozakia	0.005383	0.005072	0.004984	0.005411	0.004966	0.66
Leptothermofonsia	0.005359	0.005019	0.005	0.003373	0.003806	0.0117
Aquaspirillum	0.005359	0.00617	0.00533	0.005657	0.005724	0.495
Celerinatantimonas	0.005336	0.004353	0.00401	0.002951	0.001253	0.00753
Turicimonas	0.005336	0.00545	0.005363	0.005481	0.004409	0.122
Psychroflexus	0.005336	0.005828	0.006353	0.005411	0.004889	0.18
Bergeyella	0.005336	0.005019	0.005594	0.004902	0.004239	0.254
Leeuwenhoekiella	0.005336	0.00536	0.004918	0.004972	0.00461	0.436
Paenisporosarcina	0.005313	0.005324	0.004868	0.004199	0.003496	0.0348
Weeksella	0.005313	0.004389	0.00434	0.004339	0.003635	0.163
Solibacillus	0.00529	0.00617	0.005792	0.005446	0.004177	0.0667
Glaciihabitans	0.00529	0.006709	0.006436	0.006395	0.006467	0.141
Paralcaligenes	0.00529	0.005558	0.005248	0.005622	0.00495	0.296
Mangrovivirga	0.00529	0.00536	0.005875	0.005112	0.004889	0.391
Bernardetia	0.005267	0.004857	0.005	0.004884	0.002924	0.0831
Glaesserella	0.005267	0.005198	0.004868	0.005323	0.003481	0.109
Natronococcus	0.005267	0.005288	0.005314	0.004814	0.004502	0.128
Jannaschia	0.005267	0.005306	0.004686	0.004954	0.004517	0.374
Changpingibacter	0.005243	0.005019	0.004488	0.004673	0.003512	0.0175
Thermodesulfobium	0.005243	0.005216	0.005198	0.004093	0.003403	0.0305
Carboxydothermus	0.005243	0.004659	0.005512	0.004796	0.004316	0.0506
Skermania	0.005243	0.005162	0.005528	0.005569	0.006405	0.225
Agreia	0.005243	0.006062	0.006304	0.006448	0.00676	0.261
Devriesea	0.005243	0.004839	0.00505	0.004954	0.004703	0.786
Gilvimarinus	0.00522	0.005396	0.004835	0.004866	0.003821	0.0636
Seonamhaeicola	0.005174	0.005162	0.005116	0.004884	0.003728	0.255
Candidatus_Uabimicrobium	0.005151	0.005378	0.004967	0.005235	0.004038	0.292
Oscillatoria	0.005127	0.005774	0.00533	0.005183	0.004146	0.0758
Citromicrobium	0.005127	0.00626	0.005545	0.005956	0.005554	0.154
Desulfobacula	0.005104	0.005378	0.004951	0.004076	0.003914	0.0179
Acidianus	0.005104	0.004317	0.005149	0.004181	0.001825	0.0432
Neomicrococcus	0.005104	0.00518	0.004785	0.005446	0.00427	0.0509
Chamaesiphon	0.005104	0.005594	0.005264	0.004849	0.003806	0.0699
Ignavibacterium	0.005104	0.004515	0.004356	0.003953	0.003434	0.12
Oceanisphaera	0.005058	0.00536	0.004835	0.00506	0.003202	0.0528
Jejubacter	0.005058	0.005162	0.004719	0.004884	0.003914	0.138
Neptunomonas	0.005058	0.004371	0.004653	0.004638	0.00379	0.196
Woeseia	0.005058	0.005198	0.004901	0.005288	0.004997	0.56
Methylacidiphilum	0.005035	0.005612	0.005677	0.004691	0.004022	0.00919
Haloglomus	0.005035	0.005162	0.00538	0.005288	0.004966	0.599
Calditerrivibrio	0.005011	0.004173	0.004488	0.003883	0.004038	0.527
Oecophyllibacter	0.005011	0.004677	0.005264	0.005112	0.004827	0.738
Rhodophyticola	0.004988	0.004533	0.004208	0.00448	0.004053	0.153
Halothermothrix	0.004965	0.004803	0.005281	0.004743	0.003837	0.138
Candidatus_Atelocyanobacterium	0.004919	0.004461	0.004241	0.003795	0.002785	0.0437
Allosaccharopolyspora	0.004919	0.005144	0.005363	0.0052	0.004517	0.237
Thermosulfidibacter	0.004919	0.004893	0.005149	0.00513	0.003821	0.487
Furfurilactobacillus	0.004895	0.004353	0.003416	0.003531	0.003094	0.00966
Actibacterium	0.004895	0.005648	0.006122	0.005552	0.004796	0.086
Deefgea	0.004895	0.004659	0.004224	0.005218	0.003914	0.232
Abyssalbus	0.004895	0.004137	0.003911	0.00462	0.003218	0.283
Roseicitreum	0.004895	0.004839	0.005726	0.004919	0.004796	0.474
Thiospirochaeta	0.004895	0.004137	0.003878	0.004462	0.003295	0.532
Novacetimonas	0.004895	0.004551	0.004769	0.004884	0.004687	0.77
Halobellus	0.004872	0.004641	0.004257	0.004076	0.003558	0.0537
Panacibacter	0.004849	0.004767	0.004736	0.004603	0.004332	0.861
Dermatophilus	0.004826	0.004875	0.004521	0.004234	0.004347	0.0812
Nitrosophilus	0.004826	0.004011	0.004422	0.004006	0.003806	0.44
Stanieria	0.004779	0.00509	0.004109	0.003935	0.002645	0.0313
Denitrovibrio	0.004779	0.004965	0.00401	0.004076	0.003605	0.0388
Granulosicoccus	0.004779	0.004929	0.005116	0.004146	0.004069	0.101
Pukyongia	0.004779	0.004767	0.005165	0.004814	0.003837	0.179
Microcoleus	0.004756	0.004749	0.005099	0.004691	0.00396	0.137
Thermodesulfovibrio	0.004733	0.005522	0.004852	0.004533	0.003558	0.048
Paeniglutamicibacter	0.004733	0.004965	0.004703	0.005147	0.004486	0.442
Jeotgalibacillus	0.004733	0.004695	0.004868	0.004849	0.004811	0.987
Terasakiella	0.00471	0.004875	0.003597	0.003883	0.003094	0.0184
Mesoflavibacter	0.00471	0.004461	0.00429	0.004427	0.002676	0.0506
Segniliparus	0.004687	0.00545	0.005726	0.005358	0.004935	0.162
Methanospirillum	0.004687	0.003633	0.003828	0.003883	0.003109	0.276
Pradoshia	0.004663	0.004281	0.004092	0.004006	0.002939	0.00874
Ketobacter	0.004663	0.004497	0.004043	0.004216	0.003342	0.0648
Marinitoga	0.004663	0.004353	0.004835	0.00455	0.002939	0.149
Halalkalibacterium_(ex_Joshi_et_al__2022)	0.004663	0.004317	0.003894	0.003883	0.003481	0.389
Litoricola	0.00464	0.004407	0.003878	0.003707	0.00328	0.205
Mongoliitalea	0.004617	0.005342	0.005083	0.005024	0.004007	0.0618
Parasaccharibacter	0.004617	0.004713	0.005677	0.004972	0.00495	0.372
Formicincola	0.004617	0.004803	0.003861	0.004251	0.003697	0.378
Ferriphaselus	0.004617	0.004623	0.004422	0.004199	0.004378	0.64
Bythopirellula	0.004594	0.006727	0.00566	0.006465	0.005925	0.00781
Beijerinckia	0.004594	0.004317	0.004752	0.004181	0.003543	0.0336
Anaplasma	0.004594	0.004569	0.004257	0.004041	0.003264	0.0469
Haematospirillum	0.004571	0.003382	0.003845	0.003426	0.003048	0.0707
Methanocorpusculum	0.004571	0.004047	0.004835	0.004322	0.003434	0.334
Profundibacter	0.004547	0.004695	0.004984	0.004989	0.004115	0.389
Iodobacter	0.004524	0.003849	0.004373	0.003847	0.003945	0.339
Candidatus_Absconditicoccus	0.004501	0.004029	0.004472	0.003988	0.003465	0.18
Aquiluna	0.004478	0.004677	0.004505	0.00462	0.004053	0.609
Candidatus_Portiera	0.004455	0.004029	0.003845	0.002846	0.001238	0.0103
Poseidonibacter	0.004455	0.003508	0.003878	0.003057	0.001872	0.0597
Rodentibacter	0.004455	0.003885	0.003977	0.003672	0.002367	0.0644
Rouxiella	0.004455	0.004263	0.004653	0.004322	0.003744	0.125
Venatorbacter	0.004455	0.004659	0.003878	0.004269	0.005647	0.504
Neokomagataea	0.004431	0.004119	0.003614	0.003022	0.002939	0.0155
Coxiella	0.004431	0.004227	0.003861	0.003584	0.002939	0.141
Caminibacter	0.004431	0.005252	0.004785	0.00448	0.00297	0.178
Basfia	0.004431	0.003813	0.003894	0.003584	0.003589	0.518
Symbiopectobacterium	0.004408	0.004911	0.004109	0.004462	0.003605	0.0651
Croceibacterium	0.004408	0.004569	0.005231	0.004533	0.004332	0.283
Candidatus_Arcticimaribacter	0.004385	0.003903	0.0033	0.003215	0.00263	0.0211
Lacimicrobium	0.004385	0.004047	0.004076	0.003883	0.003311	0.088
Desulfocapsa	0.004385	0.004371	0.004158	0.003988	0.003048	0.112
Sulfuriflexus	0.004385	0.004515	0.00429	0.003601	0.004146	0.253
Thermovibrio	0.004362	0.003705	0.004307	0.004023	0.004285	0.434
Rhodopirellula	0.004362	0.004263	0.004257	0.00441	0.00444	0.819
Parasedimentitalea	0.004339	0.003598	0.004059	0.004006	0.002862	0.0379
Constantimarinum	0.004339	0.004047	0.004356	0.003777	0.003419	0.137
Paremcibacter	0.004339	0.003921	0.004967	0.004164	0.004208	0.213
Sediminibacillus	0.004339	0.004407	0.004406	0.004691	0.003945	0.346
Fluviibacter	0.004339	0.004479	0.003713	0.003865	0.003728	0.471
Ilyobacter	0.004339	0.003723	0.003729	0.003777	0.003048	0.525
Roseibacterium	0.004339	0.004335	0.00429	0.004673	0.004208	0.88
Hydrogenophilus	0.004339	0.004569	0.004571	0.004585	0.004316	0.929
Phytobacter	0.004315	0.003633	0.003878	0.004251	0.004084	0.321
Nodularia	0.004292	0.003921	0.00434	0.004287	0.002908	0.0675
Chitinibacter	0.004269	0.003849	0.003993	0.00448	0.003342	0.0453
Saliniradius	0.004269	0.004947	0.004521	0.00376	0.003496	0.0463
Polystyrenella	0.004246	0.004965	0.004455	0.004462	0.003666	0.0521
Caldibacillus	0.004246	0.003526	0.003564	0.003426	0.00297	0.236
Shimwellia	0.004223	0.003615	0.003812	0.00462	0.003713	0.129
Halococcus	0.004223	0.004605	0.003927	0.003847	0.003342	0.276
Thermanaeromonas	0.004223	0.005037	0.004109	0.004374	0.004378	0.381
Halovarius	0.004223	0.005019	0.004472	0.004919	0.004517	0.65
Thermosulfuriphilus	0.004176	0.003957	0.003663	0.003496	0.002692	0.0475
Halarchaeum	0.004176	0.005054	0.004208	0.00441	0.003976	0.369
Filomicrobium	0.004176	0.004821	0.004472	0.004568	0.004301	0.376
Phormidium	0.004176	0.004425	0.004422	0.004269	0.003759	0.534
Allofrancisella	0.004153	0.003633	0.004257	0.003285	0.002212	0.0618
Sneathia	0.004153	0.003813	0.003729	0.003373	0.002584	0.0875
Pseudorhodobacter	0.00413	0.004551	0.003993	0.004234	0.003342	0.117
Methylophilus	0.00413	0.003508	0.003845	0.003426	0.003295	0.358
Pelagerythrobacter	0.00413	0.004263	0.004422	0.004392	0.004254	0.827
Aquisediminimonas	0.004107	0.004209	0.004175	0.004304	0.003945	0.992
Tepiditoga	0.00406	0.004263	0.004752	0.003707	0.002305	0.0604
Oligella	0.00406	0.003813	0.003713	0.004058	0.003079	0.337
Aureibaculum	0.004037	0.003454	0.003581	0.003268	0.002661	0.396
Sediminicola	0.004014	0.003615	0.003696	0.004041	0.002893	0.216
Desulfotalea	0.004014	0.003705	0.003878	0.003988	0.003326	0.218
Yoonia	0.004014	0.003598	0.003515	0.003689	0.003311	0.665
Methanosphaerula	0.003991	0.002968	0.002624	0.002811	0.00263	0.0826
Viridibacillus	0.003991	0.003418	0.003366	0.002723	0.00229	0.0942
Mycetohabitans	0.003991	0.003615	0.004109	0.004058	0.003264	0.205
Thalassobius	0.003991	0.003813	0.003581	0.004251	0.003666	0.242
Candidatus_Xiphinematobacter	0.003991	0.004335	0.003861	0.004287	0.003945	0.806
Mycolicibacillus	0.003944	0.004227	0.004554	0.004568	0.004409	0.759
Alysiella	0.003921	0.003598	0.003795	0.003285	0.002506	0.0193
Salinirubellus	0.003921	0.004137	0.003861	0.004129	0.003465	0.465
Urechidicola	0.003898	0.002608	0.003003	0.002881	0.001779	0.0219
Candidatus_Nitrotoga	0.003898	0.004353	0.004059	0.004392	0.002924	0.0758
Alkalihalophilus	0.003898	0.003526	0.003168	0.002951	0.002522	0.0831
Candidatus_Profftia	0.003851	0.002734	0.002574	0.002249	0.001655	0.0911
Deferribacter	0.003851	0.003256	0.003713	0.002653	0.002382	0.141
Candidatus_Reidiella	0.003851	0.004461	0.004175	0.004831	0.004424	0.16
Halanaeroarchaeum	0.003851	0.003633	0.003812	0.00376	0.003125	0.209
Aeribacillus	0.003851	0.003741	0.004125	0.003935	0.002831	0.293
Crinalium	0.003828	0.003238	0.002888	0.003285	0.002444	0.0455
Abiotrophia	0.003805	0.003508	0.003894	0.004111	0.003171	0.0659
Floricoccus	0.003782	0.004029	0.003399	0.003233	0.002351	0.0472
Flexistipes	0.003782	0.004371	0.004224	0.003865	0.003233	0.196
Gallionella	0.003782	0.004155	0.003482	0.004287	0.003651	0.263
Aestuarium	0.003759	0.003867	0.004158	0.004006	0.003543	0.261
Brochothrix	0.003759	0.003436	0.003531	0.003145	0.003032	0.681
Hoyosella	0.003735	0.004083	0.00401	0.003918	0.003094	0.11
Leminorella	0.003735	0.004011	0.00396	0.003619	0.003388	0.383
Psychromonas	0.003712	0.003508	0.0033	0.002864	0.00215	0.032
Parvicella	0.003712	0.003903	0.003845	0.004708	0.00328	0.42
Entomomonas	0.003689	0.003256	0.003053	0.002881	0.001748	0.0287
Williamsoniiplasma	0.003689	0.003544	0.003647	0.002916	0.002166	0.191
Vaginimicrobium	0.003689	0.003328	0.003399	0.003496	0.003326	0.754
Acetomicrobium	0.003666	0.003813	0.004307	0.004181	0.003357	0.202
Pseudocitrobacter	0.003666	0.003328	0.003416	0.003742	0.00263	0.213
Yokenella	0.003666	0.003651	0.003366	0.003549	0.00297	0.432
Archaeoglobus	0.003619	0.00259	0.002805	0.002547	0.002367	0.0875
Nosocomiicoccus	0.003596	0.004119	0.003911	0.002934	0.002382	0.0164
Sulfolobus	0.003596	0.002788	0.002706	0.002319	0.001036	0.0332
Salinigranum	0.003596	0.003598	0.003779	0.003672	0.003125	0.56
Cognatishimia	0.003596	0.003921	0.003663	0.003478	0.003403	0.897
Lederbergia	0.00355	0.003867	0.003333	0.003285	0.00198	0.0197
Halalkaliarchaeum	0.003527	0.004155	0.003201	0.003777	0.003109	0.0314
Diaminobutyricimonas	0.003527	0.004389	0.004422	0.005253	0.005012	0.039
Wielerella	0.003503	0.00349	0.003663	0.003531	0.00263	0.149
Maritalea	0.003503	0.003939	0.004257	0.00383	0.003605	0.16
Dissulfurispira	0.003503	0.002644	0.003284	0.003022	0.002305	0.328
Pleurocapsa	0.003503	0.002914	0.003465	0.00311	0.003079	0.594
Zymobacter	0.00348	0.004119	0.003944	0.003865	0.003156	0.196
Thalassoglobus	0.00348	0.003364	0.003201	0.003268	0.002707	0.544
Ewingella	0.003457	0.00349	0.003861	0.003338	0.003372	0.65
Suicoccus	0.003411	0.003256	0.003185	0.0026	0.002212	0.00685
Mycoavidus	0.003411	0.003526	0.003944	0.00376	0.003326	0.627
Pseudoleptotrichia	0.003387	0.0025	0.003185	0.003162	0.00181	0.0409
Ephemeroptericola	0.003387	0.003238	0.00396	0.004058	0.003311	0.0629
Marinilactibacillus	0.003387	0.003939	0.0033	0.00332	0.002429	0.0981
Conchiformibius	0.003364	0.003975	0.003465	0.00332	0.002754	0.0855
Periweissella	0.003341	0.002734	0.002723	0.002828	0.002661	0.353
Candidatus_Vallotia	0.003318	0.003382	0.002723	0.003338	0.002661	0.153
Entomoplasma	0.003271	0.002626	0.003317	0.003303	0.001887	0.0445
Piscirickettsia	0.003248	0.003004	0.002508	0.002337	0.001671	0.0336
Melissococcus	0.003248	0.003562	0.003135	0.002741	0.002367	0.116
Halobiforma	0.003248	0.002878	0.003003	0.003672	0.003094	0.518
Candidatus_Hamiltonella	0.003202	0.002842	0.002822	0.001845	0.00133	0.0121
Paraliobacillus	0.003202	0.003598	0.003878	0.004076	0.002475	0.0397
Candidatus_Annandia	0.003202	0.002572	0.002805	0.002547	0.0006652	0.0407
Parashewanella	0.003202	0.00304	0.002789	0.00267	0.001439	0.0798
Candidatus_Amoebophilus	0.003202	0.002968	0.002838	0.003074	0.002243	0.192
Changchengzhania	0.003202	0.002914	0.003234	0.002407	0.002429	0.371
Methylotenera	0.003202	0.003256	0.003168	0.00332	0.002877	0.683
Oleiphilus	0.003179	0.003076	0.003185	0.003092	0.00246	0.57
Methanomassiliicoccus	0.003179	0.00286	0.002706	0.002793	0.002367	0.723
Natrarchaeobaculum	0.003155	0.00286	0.002855	0.003303	0.003001	0.683
Halolamina	0.003132	0.00277	0.003234	0.003145	0.002831	0.668
Gallibacterium	0.003109	0.002896	0.003465	0.002547	0.001702	0.0305
Chania	0.003109	0.003166	0.002756	0.002495	0.002011	0.035
Rippkaea	0.003109	0.003112	0.002904	0.0026	0.002104	0.175
Halosegnis	0.003109	0.003472	0.003366	0.00397	0.003017	0.189
Silvanigrella	0.003086	0.0025	0.002921	0.00311	0.001686	0.207
Candidatus_Protochlamydia	0.003086	0.002806	0.002987	0.002354	0.00229	0.393
Aegicerativicinus	0.003086	0.002626	0.002838	0.003566	0.003048	0.42
Methanothermus	0.003063	0.00286	0.003036	0.002758	0.001624	0.0407
Candidatus_Nanopelagicus	0.003039	0.003346	0.003119	0.00325	0.001965	0.0424
Halogeometricum	0.003039	0.002141	0.003234	0.002495	0.002862	0.05
Thermocrinis	0.003039	0.003364	0.002871	0.003022	0.00229	0.0895
Salarchaeum	0.003039	0.003957	0.003498	0.003514	0.003326	0.289
Simkania	0.003016	0.002626	0.002591	0.002073	0.002274	0.31
Bacterioplanoides	0.003016	0.00295	0.002673	0.002987	0.002491	0.442
Ectothiorhodosinus	0.002993	0.003705	0.003416	0.003531	0.00263	0.0821
Bacteriovorax	0.00297	0.00331	0.003432	0.003074	0.002367	0.107
Parasynechococcus	0.00297	0.002824	0.003135	0.00332	0.002336	0.2
Halalkalicoccus	0.00297	0.002392	0.002805	0.002547	0.002429	0.395
Brasilonema	0.00297	0.002662	0.003119	0.003022	0.002584	0.406
Paenalkalicoccus	0.002947	0.002914	0.002541	0.003268	0.002197	0.021
Taylorella	0.002947	0.00286	0.002772	0.002864	0.001825	0.132
Faecalibacter	0.002923	0.00313	0.00368	0.003461	0.002305	0.131
Defluviitoga	0.002877	0.002968	0.002541	0.002547	0.001377	0.0344
Methylobacter	0.002877	0.002896	0.003102	0.002828	0.001841	0.048
Cycloclasticus	0.002854	0.003004	0.00236	0.002337	0.001547	0.02
Spartinivicinus	0.002854	0.002464	0.002822	0.002547	0.001578	0.0328
Methanohalophilus	0.002854	0.002644	0.002673	0.002495	0.001825	0.0636
Orientia	0.002854	0.002338	0.002442	0.002126	0.001825	0.273
Thermovirga	0.002854	0.003364	0.003036	0.003145	0.002877	0.699
Saliphagus	0.002807	0.003418	0.002904	0.003004	0.002707	0.307
Candidatus_Thioglobus	0.002784	0.00268	0.002756	0.002512	0.001934	0.251
Zophobihabitans	0.002761	0.001889	0.002244	0.001669	0.00116	0.0114
Ichthyobacterium	0.002761	0.001745	0.00269	0.001985	0.001655	0.0553
Athalassotoga	0.002761	0.003022	0.003267	0.002705	0.00229	0.255
Galbibacter	0.002761	0.002446	0.002607	0.002618	0.002491	0.912
Anabaenopsis	0.002738	0.002806	0.003218	0.003092	0.001996	0.0453
Methanolobus	0.002738	0.001961	0.002063	0.002249	0.001996	0.131
Gillisia	0.002738	0.003004	0.002591	0.002635	0.002321	0.478
Scandinavium	0.002738	0.0034	0.00335	0.002811	0.003048	0.683
Gloeomargarita	0.002738	0.00295	0.003003	0.002758	0.002831	0.96
Wenyingzhuangia	0.002715	0.002752	0.002904	0.00311	0.002444	0.696
Marixanthomonas	0.002691	0.00286	0.002673	0.00202	0.002135	0.138
Dichelobacter	0.002691	0.00259	0.002178	0.00253	0.001733	0.172
Halopiger	0.002691	0.00286	0.002789	0.002811	0.002692	0.842
Nitrososphaera	0.002668	0.002734	0.002541	0.002793	0.002228	0.259
Renibacterium	0.002668	0.0025	0.002723	0.002881	0.002475	0.609
Jinshanibacter	0.002668	0.002446	0.002673	0.002161	0.002011	0.65
Aequoribacter	0.002668	0.002698	0.002673	0.002249	0.002321	0.736
Pseudoarcobacter	0.002622	0.002284	0.002327	0.002319	0.001191	0.106
Paraneptunicella	0.002599	0.002626	0.002129	0.002161	0.001408	0.0165
Agarilytica	0.002575	0.00241	0.002871	0.002407	0.001516	0.0302
Allocoleopsis	0.002552	0.003292	0.00269	0.002776	0.00229	0.23
Halomicroarcula	0.002552	0.002878	0.002756	0.002705	0.003094	0.491
Sneathiella	0.002552	0.003148	0.002442	0.00246	0.002475	0.754
Candidatus_Hepatoplasma	0.002529	0.001979	0.001964	0.001915	0.00133	0.103
Paraphotobacterium	0.002506	0.00232	0.002013	0.001739	0.0008663	0.0186
Candidatus_Desulfofervidus	0.002483	0.002105	0.002228	0.002337	0.001825	0.798
Candidatus_Cloacimonas	0.002483	0.002464	0.002739	0.002319	0.002321	0.944
Mangrovibacillus	0.002459	0.002662	0.002772	0.002512	0.001996	0.255
Jonesia	0.002436	0.002302	0.00269	0.002635	0.002599	0.424
Halosiccatus	0.002413	0.002248	0.002574	0.002635	0.002011	0.265
Candidatus_Hydrogenosomobacter	0.00239	0.002015	0.001617	0.002126	0.001191	0.0212
Ignavigranum	0.00239	0.00277	0.002772	0.002372	0.00164	0.0286
Petrotoga	0.00239	0.001961	0.002096	0.001739	0.001052	0.0427
Candidatus_Cytomitobacter	0.00239	0.002051	0.002195	0.001897	0.001439	0.575
Glaciimonas	0.00239	0.002464	0.002376	0.002249	0.002073	0.715
Candidatus_Endolissoclinum	0.002367	0.001781	0.002096	0.001634	0.001315	0.31
Candidatus_Prometheoarchaeum	0.002343	0.001619	0.00137	0.001423	0.0006188	0.0234
Gloeocapsa	0.002343	0.002518	0.003185	0.002266	0.002135	0.0728
Candidatus_Nitrosocosmicus	0.002343	0.001601	0.002294	0.001968	0.001377	0.279
Hippea	0.002343	0.001871	0.002178	0.002108	0.001764	0.398
Wigglesworthia	0.00232	0.001853	0.001766	0.001493	0.0006033	0.0133
Cylindrospermum	0.00232	0.002212	0.002624	0.001739	0.001717	0.312
Histophilus	0.002274	0.001871	0.001832	0.001458	0.001036	0.0817
Thermodesulfatator	0.002274	0.002464	0.002855	0.002073	0.001841	0.133
Alkalimarinus	0.002251	0.001655	0.002162	0.00195	0.001501	0.226
Candidatus_Babela	0.002251	0.001799	0.001997	0.001968	0.001485	0.582
Trichormus	0.002227	0.00277	0.002657	0.002512	0.001748	0.0439
Caldisericum	0.002204	0.002338	0.002525	0.001932	0.001485	0.123
Sulfurisphaera	0.002204	0.001673	0.001782	0.001511	0.0006497	0.196
Desulfurobacterium	0.002181	0.002428	0.002211	0.001739	0.00133	0.196
Neorickettsia	0.002181	0.002374	0.002492	0.002372	0.002073	0.822
Bacterioplanes	0.002134	0.00241	0.00231	0.002249	0.00246	0.746
Glaciecola	0.002088	0.001619	0.001799	0.001704	0.001083	0.106
Sabulilitoribacter	0.002065	0.00277	0.003086	0.002337	0.001918	0.0168
Atribacter	0.002065	0.001835	0.002228	0.002038	0.001887	0.89
Candidatus_Azoamicus	0.002018	0.001925	0.0017	0.001441	0.0005569	0.0253
Thiopseudomonas	0.001995	0.0025	0.00198	0.001827	0.001624	0.0921
Beggiatoa	0.001995	0.002176	0.001997	0.001687	0.001098	0.113
Candidatus_Fukatsuia	0.001949	0.001799	0.001667	0.001282	0.0009746	0.0238
Candidatus_Carsonella	0.001926	0.001349	0.002162	0.00195	0.001083	0.0489
Candidatus_Rhabdochlamydia	0.001902	0.002788	0.002574	0.002038	0.002197	0.167
Saccharolobus	0.001856	0.001457	0.001766	0.001845	0.0007271	0.0758
Bisgaardia	0.001856	0.001817	0.001749	0.001388	0.0009746	0.269
Waddlia	0.00181	0.002626	0.002706	0.002688	0.002382	0.0775
Methanothermococcus	0.00181	0.001385	0.00137	0.001458	0.0008044	0.202
Candidatus_Neoehrlichia	0.00174	0.001079	0.001683	0.001651	0.0006188	0.032
Natrialba	0.00174	0.001817	0.001881	0.001651	0.001547	0.824
Planktomarina	0.00167	0.00277	0.002459	0.002495	0.001578	0.0226
Candidatus_Chromulinivorax	0.001624	0.001727	0.002096	0.001792	0.001624	0.565
Candidatus_Profftella	0.001601	0.001781	0.001386	0.001124	0.0006652	0.143
Bermanella	0.001578	0.001835	0.002096	0.001862	0.001593	0.532
Candidatus_Hodgkinia	0.001531	0.001331	0.001667	0.001423	0.001176	0.541
Caldisphaera	0.001438	0.0008274	0.0009406	0.000896	0.0004796	0.539
Thiosulfativibrio	0.001392	0.001547	0.001815	0.002073	0.001547	0.14
Natronobacterium	0.00123	0.001799	0.001419	0.00188	0.001825	0.0477
Shigella	0.00123	0.001313	0.001452	0.001142	0.0008509	0.2
Abundance sorted as per significance
Genus	C	T1	T2	T3	T4	p
Brucella	0.04088	0.04916	0.05474	0.05987	0.08061	0.00109
Enterobacter	0.129	0.1615	0.1814	0.2018	0.4423	0.00109
Epilithonimonas	0.008956	0.01894	0.0321	0.04325	0.1302	0.00109
Microbacterium	0.4321	0.8783	1.379	1.897	2.952	0.00109
Pseudoxanthomonas	0.0674	0.1059	0.134	0.1718	0.3573	0.00109
Stenotrophomonas	0.2034	0.3633	0.4926	0.6666	1.706	0.00109
Xanthomonas	0.1926	0.2596	0.3194	0.384	0.7414	0.00109
Agromyces	0.07884	0.08844	0.1023	0.1192	0.1433	0.0012
Thermomonas	0.0422	0.05362	0.06431	0.07152	0.1233	0.0012
Lysobacter	0.2126	0.2532	0.2766	0.3209	0.4963	0.0013
Ottowia	0.02663	0.04725	0.06794	0.078	0.1653	0.0013
Delftia	0.04587	0.07031	0.09238	0.09901	0.2106	0.00139
Microcella	0.01719	0.01844	0.0204	0.02175	0.02509	0.00139
Klebsiella	0.1275	0.1566	0.197	0.2066	0.4836	0.00148
Luteimonas	0.06779	0.08648	0.09465	0.1127	0.1776	0.00148
Succinivibrio	0.2545	0.2867	0.152	0.1183	0.06005	0.00154
Pandoraea	0.07283	0.07967	0.08355	0.0919	0.1581	0.00167
Xenorhabdus	0.01561	0.01214	0.013	0.0111	0.008416	0.00186
Leucobacter	0.07267	0.08134	0.0869	0.09309	0.09581	0.0019
Pseudobutyrivibrio	1.003	0.9806	0.6891	0.5702	0.3818	0.00195
Shewanella	0.1632	0.16	0.151	0.1438	0.1188	0.00195
Protaetiibacter	0.0197	0.02202	0.02533	0.02702	0.03052	0.00196
Acetobacter	0.04072	0.04499	0.04609	0.05039	0.07203	0.00222
Anaerococcus	0.02246	0.01878	0.0215	0.01906	0.01465	0.00231
Variovorax	0.1673	0.1842	0.1886	0.1944	0.2446	0.00236
Thermobaculum	0.01478	0.01551	0.01356	0.01254	0.009375	0.00253
Chryseoglobus	0.006287	0.007429	0.009224	0.01049	0.01219	0.00254
Pontibacter	0.1747	0.1835	0.1763	0.1706	0.1474	0.00278
Cnuibacter	0.009141	0.01	0.01172	0.0126	0.01414	0.00289
Anaerotignum	0.03014	0.02702	0.02619	0.02414	0.02014	0.00312
Sphingobacterium	0.15	0.1597	0.1667	0.1703	0.2417	0.00324
Cardiobacterium	0.0239	0.02446	0.02226	0.02229	0.01903	0.00363
Erysipelatoclostridium	0.05153	0.04905	0.04792	0.04527	0.03673	0.00387
Dickeya	0.05717	0.05312	0.05215	0.05123	0.04493	0.00399
Mesobacillus	0.01689	0.01682	0.01602	0.01477	0.01292	0.00399
Pantoea	0.1043	0.1017	0.1004	0.09673	0.08481	0.00412
Hydrogenophaga	0.09953	0.1063	0.1152	0.1186	0.1688	0.00417
Rhodopseudomonas	0.05482	0.05677	0.05264	0.05228	0.04791	0.00417
Sphaerochaeta	0.1043	0.1037	0.09789	0.09413	0.08275	0.00417
Lonsdalea	0.01109	0.009264	0.009769	0.008503	0.007147	0.00428
Alicycliphilus	0.0164	0.02446	0.02937	0.02744	0.06347	0.00433
Acidihalobacter	0.02399	0.0223	0.02167	0.023	0.0198	0.00439
Ferrimonas	0.0207	0.01806	0.01833	0.01734	0.01521	0.00447
Methanobacterium	0.03111	0.02675	0.02632	0.0244	0.01787	0.0045
Psychrosphaera	0.005823	0.005072	0.004604	0.003953	0.001733	0.00456
Photorhabdus	0.01058	0.01007	0.009554	0.008907	0.00673	0.00467
Trichlorobacter	0.0209	0.01784	0.01762	0.01646	0.01394	0.00476
Photobacterium	0.04139	0.04089	0.03781	0.03558	0.0289	0.0051
Rhodanobacter	0.03424	0.03619	0.03984	0.04037	0.04791	0.0051
Selenomonas	0.5172	0.4005	0.3918	0.3681	0.3391	0.0051
Sutterella	0.03861	0.04026	0.03658	0.03568	0.03147	0.0052
Dyadobacter	0.07434	0.07729	0.07652	0.07152	0.06074	0.0054
Mogibacterium	0.07937	0.07544	0.07198	0.06808	0.0565	0.0054
Rahnella	0.02489	0.02392	0.02353	0.02189	0.01912	0.0054
Neobacillus	0.0152	0.01365	0.01256	0.01156	0.009746	0.00547
Moritella	0.007842	0.006997	0.007112	0.006114	0.004177	0.00554
Actinobacillus	0.01554	0.01299	0.01399	0.01135	0.009514	0.00557
Pulveribacter	0.008492	0.01214	0.01536	0.01203	0.02645	0.00557
Buttiauxella	0.006357	0.006026	0.005264	0.005218	0.004533	0.00564
Mucilaginibacter	0.2175	0.2254	0.2167	0.21	0.1742	0.00564
Micrococcus	0.04188	0.04333	0.04583	0.04958	0.05145	0.00579
Acidovorax	0.1328	0.1824	0.2166	0.2056	0.4202	0.00605
Kangiella	0.009721	0.009479	0.007838	0.007396	0.006497	0.0062
Neisseria	0.1181	0.1214	0.116	0.1149	0.09986	0.0064
Sodaliphilus	0.4508	0.4585	0.4408	0.4234	0.348	0.0064
Streptococcus	1.042	0.4211	0.3726	0.3688	0.2757	0.0064
Pedobacter	0.1145	0.1095	0.1105	0.1012	0.08481	0.00644
Methylophaga	0.00986	0.007771	0.007871	0.007133	0.00526	0.00648
Anoxybacter	0.005847	0.00572	0.006205	0.005042	0.004455	0.00664
Dehalococcoides	0.02248	0.0213	0.01993	0.01922	0.01623	0.00664
Pseudomonas	1.496	1.511	1.549	1.595	2.292	0.00673
Suicoccus	0.003411	0.003256	0.003185	0.0026	0.002212	0.00685
Gloeobacter	0.02805	0.02819	0.02677	0.02857	0.02399	0.0069
Intestinibaculum	0.02213	0.02083	0.01899	0.0185	0.01442	0.0069
Zymomonas	0.00935	0.008508	0.008251	0.008169	0.006064	0.00707
Rufibacter	0.06977	0.07118	0.0667	0.06558	0.0558	0.00716
Allobaculum	0.06371	0.05939	0.05787	0.05827	0.04817	0.00743
Celerinatantimonas	0.005336	0.004353	0.00401	0.002951	0.001253	0.00753
Tumebacillus	0.0425	0.04351	0.0416	0.04049	0.03451	0.00753
Sporosarcina	0.03638	0.03556	0.03652	0.03341	0.02689	0.00767
Blastococcus	0.0181	0.01709	0.01784	0.01922	0.01604	0.00781
Bythopirellula	0.004594	0.006727	0.00566	0.006465	0.005925	0.00781
Desulfobulbus	0.06111	0.0572	0.05916	0.05748	0.05022	0.00786
Pectobacterium	0.0455	0.04646	0.04327	0.04118	0.03425	0.00791
Salmonella	0.0345	0.0313	0.03094	0.02899	0.02525	0.00791
Salinibacterium	0.0265	0.0275	0.03149	0.03338	0.03365	0.00811
Muricauda	0.07981	0.077	0.07488	0.0731	0.06021	0.00816
Arenimonas	0.008909	0.009659	0.009901	0.01188	0.01621	0.00832
Melaminivora	0.02046	0.03144	0.03883	0.0348	0.07833	0.00832
Spiribacter	0.03083	0.0315	0.02804	0.03122	0.02566	0.00832
Xylophilus	0.01199	0.01362	0.01333	0.01316	0.01603	0.00832
Anseongella	0.03499	0.034	0.03309	0.03159	0.02566	0.00842
Dialister	0.04227	0.03839	0.0399	0.03856	0.03258	0.00842
Hymenobacter	1.148	1.166	1.135	1.102	0.9281	0.00842
Achromobacter	0.1529	0.1617	0.1618	0.1584	0.1786	0.00874
Croceimicrobium	0.01448	0.01444	0.01368	0.01263	0.0103	0.00874
Flagellatimonas	0.01107	0.01176	0.009538	0.0107	0.009777	0.00874
Pradoshia	0.004663	0.004281	0.004092	0.004006	0.002939	0.00874
Ramlibacter	0.02039	0.02301	0.02512	0.02358	0.03632	0.00874
Butyricimonas	0.08935	0.08826	0.08787	0.08236	0.06811	0.00902
Agrococcus	0.03835	0.04123	0.0429	0.04659	0.04991	0.00907
Acetivibrio	0.09227	0.09222	0.08843	0.08306	0.06928	0.00913
Methylacidiphilum	0.005035	0.005612	0.005677	0.004691	0.004022	0.00919
Aerococcus	0.02076	0.02335	0.02224	0.0201	0.01757	0.0093
Atopobium	0.06132	0.05479	0.05439	0.05385	0.04428	0.00966
Dehalogenimonas	0.01979	0.01889	0.0181	0.01715	0.01544	0.00966
Furfurilactobacillus	0.004895	0.004353	0.003416	0.003531	0.003094	0.00966
Methanobrevibacter	3.547	3.062	3.109	2.795	1.923	0.00966
Simplicispira	0.006403	0.00858	0.009472	0.0101	0.01781	0.00966
Alcanivorax	0.03508	0.03765	0.03484	0.03238	0.02946	0.00972
Thermophilibacter	0.156	0.1408	0.138	0.1303	0.1059	0.00972
Liquorilactobacillus	0.01172	0.009659	0.01002	0.008398	0.00707	0.00984
Psychrobacter	0.02267	0.02209	0.02132	0.02001	0.01621	0.0099
Erwinia	0.05181	0.04911	0.047	0.04592	0.03643	0.01
Herbiconiux	0.01422	0.01538	0.01706	0.01885	0.01872	0.0101
Thiothrix	0.02599	0.02436	0.02437	0.0225	0.01886	0.0102
Candidatus_Portiera	0.004455	0.004029	0.003845	0.002846	0.001238	0.0103
Acinetobacter	0.2099	0.315	0.3162	0.3369	0.911	0.0105
Diaphorobacter	0.05148	0.07298	0.08097	0.08029	0.1665	0.0105
Pyramidobacter	0.1067	0.107	0.1028	0.1001	0.08772	0.0105
Thauera	0.05417	0.05679	0.05893	0.05968	0.06315	0.0105
Caloramator	0.01796	0.01865	0.01667	0.01641	0.01269	0.0107
Morganella	0.01898	0.01703	0.0167	0.01607	0.01347	0.0107
Paraflavitalea	0.01701	0.01725	0.01502	0.0159	0.01222	0.0107
Sediminispirochaeta	0.009327	0.01194	0.0119	0.01026	0.009158	0.0107
Aquiflexum	0.008004	0.008688	0.007706	0.007414	0.005678	0.0108
Nibribacter	0.01958	0.01988	0.02149	0.01954	0.01672	0.0108
Pelosinus	0.01276	0.01167	0.01137	0.01026	0.008416	0.0108
Rhodoferax	0.07554	0.08609	0.08944	0.08628	0.1204	0.0108
Serpentinimonas	0.01223	0.01358	0.01564	0.01544	0.02446	0.0108
Desulfoscipio	0.01529	0.01381	0.01335	0.01286	0.01063	0.011
Echinicola	0.05343	0.05423	0.04992	0.05024	0.04118	0.0111
Hoeflea	0.01186	0.01106	0.01023	0.01028	0.009669	0.0111
Listeria	0.04009	0.03491	0.0347	0.03134	0.02412	0.0111
Methylomagnum	0.01322	0.01479	0.01226	0.01353	0.01097	0.0114
Zophobihabitans	0.002761	0.001889	0.002244	0.001669	0.00116	0.0114
Agarivorans	0.008492	0.008454	0.008185	0.006852	0.005291	0.0115
Alteromonas	0.03297	0.03103	0.02927	0.02781	0.02214	0.0115
Faecalibacillus	0.02429	0.02033	0.02005	0.01892	0.01334	0.0115
Nitrobacter	0.009814	0.009551	0.009505	0.008398	0.007921	0.0115
Ezakiella	0.0126	0.01349	0.01229	0.01256	0.01066	0.0116
Haemophilus	0.02485	0.02275	0.02142	0.01885	0.0133	0.0116
Leptothermofonsia	0.005359	0.005019	0.005	0.003373	0.003806	0.0117
Candidatus_Sulfidibacterium	0.05951	0.06184	0.05716	0.05604	0.04228	0.0118
Metabacillus	0.02527	0.02349	0.02287	0.02003	0.01533	0.0119
Antarcticibacterium	0.01617	0.01824	0.01587	0.01488	0.01349	0.012
Candidatus_Hamiltonella	0.003202	0.002842	0.002822	0.001845	0.00133	0.0121
Megasphaera	0.1735	0.1739	0.1681	0.161	0.1384	0.0121
Murdochiella	0.02545	0.02457	0.02343	0.02231	0.01974	0.0124
Peptoniphilus	0.04053	0.03995	0.0368	0.03772	0.0298	0.0125
Thermoanaerobacterium	0.03107	0.02889	0.03003	0.02713	0.02211	0.0125
Alloactinosynnema	0.01037	0.0107	0.009422	0.009241	0.008091	0.0126
Citrobacter	0.07935	0.0756	0.07738	0.07554	0.06799	0.0126
Peptacetobacter	0.01448	0.01227	0.01356	0.01117	0.008679	0.0126
Synechococcus	0.2295	0.2321	0.2234	0.2219	0.1956	0.0127
Afipia	0.01095	0.01196	0.01061	0.01061	0.009267	0.013
Bordetella	0.1378	0.1479	0.1523	0.1489	0.1787	0.013
Geotalea	0.03132	0.03108	0.02908	0.03048	0.02577	0.013
Methanococcus	0.01188	0.009911	0.008911	0.008749	0.006018	0.013
Gordonia	0.1393	0.1441	0.1503	0.1605	0.1611	0.0132
Salinimonas	0.009605	0.01011	0.01007	0.007941	0.007766	0.0132
Allochromatium	0.02174	0.02292	0.02053	0.02006	0.01835	0.0133
Croceibacter	0.007981	0.008616	0.008647	0.007994	0.006188	0.0133
Desulfosudis	0.02005	0.01943	0.01899	0.01834	0.01578	0.0133
Hathewaya	0.008074	0.007645	0.008911	0.00701	0.005244	0.0133
Heliomicrobium	0.04615	0.0468	0.04261	0.04246	0.03574	0.0133
Natrinema	0.01369	0.0161	0.01635	0.01469	0.01405	0.0133
Wigglesworthia	0.00232	0.001853	0.001766	0.001493	0.0006033	0.0133
Curtobacterium	0.06791	0.06837	0.0748	0.07837	0.08445	0.0134
Mannheimia	0.01682	0.01423	0.01488	0.01267	0.01108	0.0135
Sporomusa	0.01928	0.01727	0.01833	0.01739	0.01536	0.0135
Bartonella	0.02886	0.02642	0.02502	0.02324	0.01852	0.0136
Cutibacterium	0.04517	0.04716	0.04309	0.0416	0.03724	0.0137
Schnuerera	0.006148	0.006224	0.005941	0.005499	0.004239	0.0137
Fuscovulum	0.00819	0.008058	0.006997	0.007572	0.006219	0.0138
Hahella	0.01341	0.01295	0.01162	0.01181	0.009854	0.0138
Halomarina	0.006984	0.006799	0.007574	0.007449	0.005631	0.0139
Vibrio	0.2339	0.2162	0.2085	0.1999	0.1674	0.0139
Alloacidobacterium	0.0132	0.01203	0.01147	0.01061	0.009854	0.014
Niabella	0.0194	0.02263	0.0203	0.02052	0.01784	0.014
Tissierella	0.02831	0.02533	0.02172	0.02256	0.01716	0.0142
Chlorobium	0.02005	0.01977	0.01951	0.01827	0.0164	0.0143
Anoxybacillus	0.04216	0.04416	0.04041	0.04195	0.03532	0.0145
Martelella	0.04441	0.04506	0.04683	0.04475	0.03945	0.0145
Monoglobus	0.02768	0.02605	0.02696	0.02414	0.02203	0.0145
Thermoclostridium	0.02608	0.02293	0.02173	0.02417	0.01931	0.0145
Coriobacterium	0.04835	0.04463	0.04668	0.04504	0.03778	0.0147
Paucibacter	0.009884	0.009012	0.009356	0.008644	0.01105	0.0147
Serratia	0.1429	0.1398	0.1424	0.1356	0.1233	0.0149
Citrifermentans	0.04348	0.04387	0.04068	0.04134	0.036	0.0151
Altererythrobacter	0.02759	0.02871	0.02769	0.02579	0.02345	0.0152
Erysipelothrix	0.04234	0.03941	0.03776	0.03589	0.02941	0.0152
Brevibacillus	0.1307	0.1285	0.1234	0.1237	0.1063	0.0153
Olsenella	0.605	0.5472	0.5286	0.5083	0.4155	0.0153
Parolsenella	0.2546	0.2362	0.2296	0.2207	0.184	0.0153
Methanothermobacter	0.008886	0.007771	0.008498	0.006904	0.006126	0.0154
Neokomagataea	0.004431	0.004119	0.003614	0.003022	0.002939	0.0155
Candidatus_Cyclonatronum	0.01496	0.01405	0.01441	0.01358	0.01092	0.0156
Crassaminicella	0.03292	0.02959	0.03124	0.02878	0.02105	0.0156
Arsenophonus	0.006821	0.006044	0.005429	0.005007	0.002537	0.0157
Thermoanaerobacter	0.0261	0.02274	0.02155	0.02201	0.01634	0.0159
Lactobacillus	0.1334	0.1215	0.1272	0.1207	0.09687	0.016
Planococcus	0.06615	0.06234	0.06427	0.06056	0.05164	0.016
Priestia	0.03	0.02885	0.03318	0.02676	0.01979	0.016
Pseudobacter	0.01907	0.02018	0.01851	0.0189	0.01593	0.016
Rathayibacter	0.06197	0.06655	0.07002	0.07359	0.07619	0.016
Rheinheimera	0.009814	0.009012	0.008251	0.0078	0.005538	0.016
Candidatus_Cardinium	0.008793	0.009587	0.009076	0.007835	0.006482	0.0164
Nosocomiicoccus	0.003596	0.004119	0.003911	0.002934	0.002382	0.0164
Kineobactrum	0.01012	0.01088	0.01046	0.009856	0.008199	0.0165
Paraneptunicella	0.002599	0.002626	0.002129	0.002161	0.001408	0.0165
Aquihabitans	0.03404	0.03317	0.02984	0.03215	0.02947	0.0166
Bosea	0.07587	0.07661	0.07175	0.07498	0.06686	0.0166
Caldanaerobacter	0.006264	0.004713	0.005182	0.00513	0.003929	0.0166
Chloracidobacterium	0.02076	0.02142	0.02102	0.01899	0.01754	0.0166
Meiothermus	0.02786	0.02966	0.02683	0.0272	0.02328	0.0166
Tessaracoccus	0.1085	0.1128	0.1128	0.1166	0.1073	0.0166
Ornithobacterium	0.0145	0.01419	0.01378	0.01279	0.01092	0.0168
Sabulilitoribacter	0.002065	0.00277	0.003086	0.002337	0.001918	0.0168
Plantibacter	0.01817	0.01914	0.02063	0.02133	0.0211	0.0169
Fannyhessea	0.005684	0.004101	0.004356	0.004761	0.003898	0.017
Cellulosilyticum	0.02726	0.02477	0.02345	0.0227	0.019	0.0171
Hylemonella	0.008886	0.009246	0.009257	0.009926	0.0136	0.0171
Mycetocola	0.01942	0.02133	0.02238	0.02389	0.02112	0.0171
Cohnella	0.0745	0.07454	0.07058	0.07068	0.06234	0.0172
Changpingibacter	0.005243	0.005019	0.004488	0.004673	0.003512	0.0175
Spirosoma	0.1819	0.1874	0.1823	0.1789	0.1491	0.0175
Cyclobacterium	0.009953	0.009228	0.01023	0.008116	0.007441	0.0177
Methylomusa	0.01752	0.0179	0.01825	0.01636	0.01511	0.0177
Schaalia	0.08164	0.08136	0.07853	0.08131	0.07152	0.0177
Sporolactobacillus	0.0087	0.007609	0.007805	0.007256	0.005879	0.0177
Barnesiella	0.1919	0.2	0.1921	0.1854	0.1633	0.0178
Alicyclobacillus	0.06661	0.06463	0.06191	0.06195	0.05413	0.0179
Deinococcus	0.2911	0.2949	0.2851	0.2834	0.2527	0.0179
Desulfobacula	0.005104	0.005378	0.004951	0.004076	0.003914	0.0179
Hafnia	0.007448	0.007789	0.007063	0.006693	0.005198	0.0179
Moraxella	0.02476	0.02506	0.02394	0.02156	0.01658	0.0179
Niastella	0.01425	0.01534	0.01441	0.01337	0.01088	0.0179
Parvimonas	0.01492	0.01392	0.0133	0.01233	0.008849	0.018
Kroppenstedtia	0.01984	0.02013	0.01906	0.01836	0.01606	0.0181
Rhodocaloribacter	0.04933	0.04938	0.04789	0.04701	0.04381	0.0181
Tannerella	0.2578	0.2661	0.2602	0.2546	0.2182	0.0181
Carnobacterium	0.01944	0.01696	0.01845	0.01629	0.01222	0.0182
Desulfonema	0.02566	0.0238	0.02361	0.02375	0.02068	0.0183
Terasakiella	0.00471	0.004875	0.003597	0.003883	0.003094	0.0184
Paraphotobacterium	0.002506	0.00232	0.002013	0.001739	0.0008663	0.0186
Zunongwangia	0.009304	0.007735	0.00896	0.008784	0.006497	0.0187
Alistipes	1.982	2.045	2.014	1.974	1.722	0.0188
Nitrospira	0.03097	0.0307	0.02881	0.03052	0.02605	0.0188
Phenylobacterium	0.0387	0.03729	0.03619	0.03586	0.03151	0.0188
Pseudoclostridium	0.03993	0.0374	0.03647	0.03828	0.0327	0.0188
Salinivirga	0.01422	0.01309	0.01345	0.01272	0.01103	0.0188
Spirochaeta	0.04274	0.04175	0.04036	0.03941	0.03436	0.0188
Zhouia	0.00768	0.006835	0.006584	0.006219	0.004749	0.0188
Geobacillus	0.05464	0.05438	0.05241	0.05299	0.04593	0.019
Pectinatus	0.0152	0.01685	0.01446	0.01502	0.01109	0.019
Qipengyuania	0.04872	0.04921	0.04502	0.04591	0.04095	0.019
Alysiella	0.003921	0.003598	0.003795	0.003285	0.002506	0.0193
Polynucleobacter	0.05357	0.05071	0.05091	0.04736	0.04059	0.0193
Salicibibacter	0.01654	0.01473	0.01488	0.01383	0.01227	0.0193
Thermococcus	0.04141	0.03813	0.03852	0.03582	0.03207	0.0193
Marinithermus	0.01332	0.01299	0.01206	0.01174	0.01015	0.0194
Acaryochloris	0.005545	0.005666	0.005446	0.004638	0.004239	0.0195
Kingella	0.01786	0.01729	0.01703	0.01651	0.01436	0.0195
Rhodococcus	0.2293	0.2317	0.2324	0.2729	0.214	0.0195
Desulfotomaculum	0.01155	0.01049	0.00972	0.011	0.007209	0.0196
Lederbergia	0.00355	0.003867	0.003333	0.003285	0.00198	0.0197
Paenibacillus	1.294	1.275	1.234	1.231	1.068	0.0197
Anaerobutyricum	0.08754	0.08344	0.08383	0.08173	0.07002	0.0198
Cycloclasticus	0.002854	0.003004	0.00236	0.002337	0.001547	0.02
Niveispirillum	0.01392	0.01407	0.01272	0.01309	0.01103	0.02
Carboxydocella	0.02682	0.02518	0.02353	0.02277	0.02101	0.0205
Halomonas	0.2578	0.2591	0.2509	0.2529	0.2234	0.0205
Nitrosomonas	0.01213	0.01153	0.0104	0.01049	0.009313	0.0205
Oceanobacillus	0.01933	0.01739	0.01911	0.01667	0.01281	0.0207
[truncated: 1,495 more rows]

## Sheet: Correlation
Correlation between CH4 production and archaeal abundances at the genus level
	Methanosphaera	Candidatus_Methanomethylophilus	Methanobacterium	Methanosarcina	Methanoculleus	Methanocella	Methanofollis	Methanococcus	Methanothrix	Methanocaldococcus	Methanoplanus	Methanomassiliicoccus	Methanobrevibacter
r	0.936	0.9626	0.9689	0.9165	0.8804	0.9693	0.9401	0.9783	0.8803	0.9266	0.831	0.9425	0.9477
95% confidence interval	0.3084 to 0.9959	0.5330 to 0.9976	0.5971 to 0.9980	0.1786 to 0.9946	-0.008562 to 0.9921	0.6015 to 0.9981	0.3388 to 0.9961	0.7016 to 0.9986	-0.008998 to 0.9921	0.2432 to 0.9952	-0.1920 to 0.9885	0.3573 to 0.9963	0.3990 to 0.9966
R squared	0.8761	0.9266	0.9388	0.8399	0.775	0.9396	0.8837	0.9571	0.7749	0.8587	0.6906	0.8883	0.8981
P value
P (two-tailed)	0.0193	0.0086	0.0065	0.0286	0.0488	0.0064	0.0175	0.0038	0.0488	0.0236	0.0812	0.0164	0.0143
P value summary	*	**	**	*	*	**	*	**	*	*	ns	*	*
Significant? (alpha = 0.05)	Yes	Yes	Yes	Yes	Yes	Yes	Yes	Yes	Yes	Yes	No	Yes	Yes
Number of XY Pairs	5	5	5	5	5	5	5	5	5	5	5	5	5
Correlation between DMD and OBW levels						Correlation between CH4 and OBW levels						Correlation between total gas and OBW levels

## Sheet: CAZyme class
Average Transcript per million (TPM) at CAZyme class level									Dunn test
									CAZyme_Class	group1	group2	p	p.adj	p.adj.signif
	CAZyme_Class	C	T1	T2	T3	T4	p (Kruskal-Wallis)		CBM	C	T4	0.00230498	0.0230498	*
AA	Auxiliary Activities	12.821	12.4452	23.506	14.0845	44.323	0.0569		CE	C	T4	0.000422007	0.00422007	**
CBM	Carbohydrate Binding Modules	678.367	744.803	798.541	788.109	840.088	0.0158		GH	C	T3	0.0041236	0.0371124	*
CE	Carbohydrate Esterases	2073.04	2348.11	2407.9	2492.88	2849.64	0.0105		GH	C	T4	0.000130915	0.00130915	**
GH	Glycoside Hydrolases	15396.2	16677.2	16848.9	17554.8	18386.4	0.0016		GT	C	T4	0.000817973	0.00817973	**
GT	Glycosyl Transferases	3532.22	3772.46	3781.94	3642.17	3924.18	0.0128		AA	C	T1	0.904826	0.976153	ns
PL	Polysaccharide Lyases	179.315	214.683	233.962	223.458	228.107	0.532		AA	C	T2	0.198669	0.976153	ns
		21871.9	23769.7	24094.8	24715.5	26272.7			AA	C	T3	0.881191	0.976153	ns
									AA	C	T4	0.0131003	0.131003	ns
Average Percentage at CAZyme class level									AA	T1	T2	0.243701	0.976153	ns
	CAZyme_Class	C	T1	T2	T3	T4	p (Kruskal-Wallis)		AA	T1	T3	0.976153	0.976153	ns
AA	Auxiliary Activities	0.0586186	0.0523574	0.0975565	0.0569864	0.168704	0.0569		AA	T1	T4	0.0182029	0.157786	ns
CBM	Carbohydrate Binding Modules	3.10154	3.13342	3.31417	3.18872	3.19757	0.0158		AA	T2	T3	0.256001	0.976153	ns
CE	Carbohydrate Esterases	9.47808	9.87858	9.99345	10.0863	10.8464	0.0105		AA	T2	T4	0.231822	0.976153	ns
GH	Glycoside Hydrolases	70.3924	70.1616	69.9277	71.0275	69.9828	0.0016		AA	T3	T4	0.0197232	0.157786	ns
GT	Glycosyl Transferases	16.1495	15.8709	15.6961	14.7364	14.9363	0.0128		CBM	C	T1	0.282059	0.857714	ns
PL	Polysaccharide Lyases	0.819842	0.90318	0.971008	0.904119	0.868229	0.532		CBM	C	T2	0.0120738	0.108664	ns
									CBM	C	T3	0.0197694	0.158155	ns
									CBM	T1	T2	0.151494	0.857714	ns
									CBM	T1	T3	0.209482	0.857714	ns
									CBM	T1	T4	0.0485951	0.340166	ns
									CBM	T2	T3	0.857714	0.857714	ns
									CBM	T2	T4	0.590679	0.857714	ns
									CBM	T3	T4	0.473289	0.857714	ns
									CE	C	T1	0.151494	0.75747	ns
									CE	C	T2	0.0830812	0.498487	ns
									CE	C	T3	0.023151	0.208359	ns
									CE	T1	T2	0.765087	0.765087	ns
									CE	T1	T3	0.402784	0.765087	ns
									CE	T1	T4	0.0364698	0.291759	ns
									CE	T2	T3	0.590679	0.765087	ns
									CE	T2	T4	0.072998	0.498487	ns
									CE	T3	T4	0.209482	0.765087	ns
									GH	C	T1	0.188593	0.56578	ns
									GH	C	T2	0.120233	0.56578	ns
									GH	T1	T2	0.81107	0.81107	ns
									GH	T1	T3	0.120233	0.56578	ns
									GH	T1	T4	0.0120738	0.0965904	ns
									GH	T2	T3	0.188593	0.56578	ns
									GH	T2	T4	0.023151	0.162057	ns
									GH	T3	T4	0.33898	0.67796	ns
									GT	C	T1	0.0421649	0.295155	ns
									GT	C	T2	0.0270239	0.216191	ns
									GT	C	T3	0.282059	0.67796	ns
									GT	T1	T2	0.857714	0.857714	ns
									GT	T1	T3	0.33898	0.67796	ns
									GT	T1	T4	0.188593	0.67796	ns
									GT	T2	T3	0.25618	0.67796	ns
									GT	T2	T4	0.25618	0.67796	ns
									GT	T3	T4	0.023151	0.208359	ns
									PL	C	T1	0.231998	0.952346	ns
									PL	C	T2	0.120233	0.952346	ns
									PL	C	T3	0.25618	0.952346	ns
									PL	C	T4	0.135166	0.952346	ns
									PL	T1	T2	0.719918	0.952346	ns
									PL	T1	T3	0.952346	0.952346	ns
									PL	T1	T4	0.765087	0.952346	ns
									PL	T2	T3	0.675706	0.952346	ns
									PL	T2	T4	0.952346	0.952346	ns
									PL	T3	T4	0.719918	0.952346	ns

## Sheet: CAZyme family
Abundant Transcript per million (TPM) at CAZyme Family level									Dunn Test								Family_Significant
CAZY	C	T1	T2	T3	T4	p-value (Kruskal-Wallis test )			CAZY	group1	group2	p	p.adj	p.adj.signif			CAZY	C	T1	T2	T3	T4	p-value
GH13	1966.12	1964.63	1947.4	1940.24	1967.91	0.999			CBM20	T4	T2	0.0034081	0.0306729	*			GH43	1561.04	1768.93	1886.19	2051.76	2458.77	0.00156
GH3	1708.52	1845.05	1832.48	1875.89	2013.73	0.0566			CBM20	T2	T3	0.0034081	0.0306729	*			CE1	897.858	964.947	969.024	1082.22	1221.68	0.00343
GH43	1561.04	1768.93	1886.19	2051.76	2458.77	0.00156			CBM91	T4	T2	0.00188617	0.0188617	*			GH31	630.192	697.834	710.779	705.214	800.224	0.0104
GT2	1161.22	1229.72	1200.47	1205.39	1270.22	0.0593			CE11	C	T3	0.0034081	0.034081	*			GH20	474.435	479.178	520.523	543.226	525.872	0.0463
CE1	897.858	964.947	969.024	1082.22	1221.68	0.00343			CE20	C	T4	0.0034081	0.034081	*			GH51	374.039	424.9	444.155	502.207	539.074	0.00243
GH31	630.192	697.834	710.779	705.214	800.224	0.0104			GH10	C	T4	0.00230498	0.0230498	*			GH10	328.06	389.191	371.475	381.324	452.391	0.0483
GT4	603.439	653.168	664.02	615.83	639.394	0.184			GH105	C	T4	0.00125044	0.0125044	*			GH5	323.553	395.829	473.802	457.563	481.314	0.0198
GH29	561.794	590.623	567.19	598.273	537.492	0.23			GH115	C	T4	0.00101304	0.0101304	*			CE11	174.744	153.42	135.309	124.99	166.459	0.0188
GH92	539.125	602.205	598.362	590.351	564.584	0.518			GH125	C	T4	0.00497285	0.0497285	*			GT28	165.15	202.407	218.58	207.321	228.701	0.0439
GH20	474.435	479.178	520.523	543.226	525.872	0.0463			GH127	C	T4	0.00230498	0.0230498	*			GH146	145.801	161.937	142.452	178.857	221.164	0.0189
GT51	397.821	416.377	441.501	445.359	473.696	0.363			GH146	T4	T2	0.00280744	0.0280744	*			GH127	131.913	164.157	162.298	178.686	202.413	0.02
GH2	390.902	479.673	458.636	554.211	523.106	0.0831			GH172	C	T4	0.00125044	0.0125044	*			GH105	131.652	144.595	172.237	177.316	198.116	0.00636
GH51	374.039	424.9	444.155	502.207	539.074	0.00243			GH3	C	T4	0.00280744	0.0280744	*			GH8	94.3574	87.3904	101.248	120.478	141.367	0.0223
GT5	370.427	340.068	335.689	314.317	322.864	0.452			GH30	C	T4	0.00101304	0.0101304	*			GT3	91.0769	79.8515	82.7493	51.5765	93.6621	0.0414
GH109	341.936	363.919	348.899	352.128	392.796	0.827			GH43	T4	T1	0.00280744	0.0252669	*			CBM91	89.3277	94.2566	74.7988	99.7517	129.371	0.0363
GT35	340.024	362.667	352.969	401.587	426.756	0.0663			GH5	C	T2	0.00280744	0.0280744	*			GH26	76.395	90.3116	127.479	131.215	145.328	0.012
GH130	333.112	314.066	301.192	320.072	359.775	0.539			GH51	C	T3	0.0041236	0.0371124	*			GH30	76.27	90.1393	101.241	111.142	146.741	0.013
GH10	328.06	389.191	371.475	381.324	452.391	0.0483			GH59	T4	T1	0.00191696	0.0191696	*			GH54	56.5019	64.2165	69.0952	68.3827	92.7146	0.0191
GH28	327.291	390.736	396.098	389.768	372.958	0.192			GH8	T4	T1	0.0041236	0.041236	*			GH172	52.6366	38.991	44.7285	39.3359	25.8187	0.0211
GH5	323.553	395.829	473.802	457.563	481.314	0.0198			GT107	C	T4	0.00392731	0.0274912	*			CBM20	35.1084	40.7856	53.6556	25.3811	25.0187	0.0161
GH32	299.175	286.384	259.903	252.172	205.757	0.0749			GT107	T4	T1	0.00392731	0.0274912	*			GH115	31.038	59.2506	57.3447	72.0374	95.0063	0.0167
GH78	296.993	373.065	365.153	390.339	329.004	0.134			GT107	T4	T2	0.00392731	0.0274912	*			PL11	8.77379	24.6667	37.5306	27.2453	40.2468	0.0376
GH27	284.56	285.783	276.238	293.161	298.464	0.806			GT107	T4	T3	0.00392731	0.0274912	*			GT104	2.72695	2.85753	0.537724	0	3.28597	0.0388
GH97	283.354	293.993	323.952	326.355	322.158	0.4			GT2	C	T4	0.0041236	0.041236	*			GH59	1.31606	0	0.566006	3.64375	10.0343	0.0163
GH133	234.227	226.426	223.898	213.35	229.143	0.634			GT20	T4	T1	0.00299842	0.0299842	*			GT20	0.809726	0	0.986642	1.93887	6.96905	0.0343
GH33	219.718	236.742	220.059	203.487	181.121	0.0784			GT25	T4	T3	0.00403992	0.0403992	*			GT25	0.697443	0.244146	1.27886	0	3.20387	0.0433
GH77	211.454	211.877	201.418	225.334	201.991	0.696			PL11	C	T4	0.0041236	0.041236	*			GT14	0.551521	3.96925	4.83382	5.98732	13.0283	0.00716
GH120	201.535	165.983	143.294	168.328	169.662	0.295			PL8	C	T2	0.00168961	0.0152065	*			AA2	0	0	0	0.571508	5.25275	0.0279
GH57	188.287	209.326	190.598	196.317	177.839	0.383			PL8	T1	T2	0.00168961	0.0152065	*			AA3	0	0	0.997687	0	9.04977	0.00304
GH23	187.634	209.661	207.818	215.886	196.067	0.53			AA3	C	T4	0.00118749	0.00949989	**			GH15	0	0	1.08637	1.68571	9.88614	0.00548
GH171	176.354	208.836	182.362	207.3	191.495	0.276			AA3	T4	T1	0.00118749	0.00949989	**			GT107	0	0	0	0	1.75625	0.00987
CE11	174.744	153.42	135.309	124.99	166.459	0.0188			AA3	T4	T3	0.00118749	0.00949989	**			PL8	0	0	4.46258	2.55572	0.951586	0.00656
CBM48	165.79	176.383	165.626	174.36	194.839	0.539			CE1	C	T4	0.000527943	0.00527943	**
GT28	165.15	202.407	218.58	207.321	228.701	0.0439			GH15	C	T4	0.0010724	0.00965159	**
GH1	156.065	160.525	150.453	122.402	106.196	0.236			GH15	T4	T1	0.0010724	0.00965159	**
GH146	145.801	161.937	142.452	178.857	221.164	0.0189			GH31	C	T4	0.000336194	0.00336194	**
GH127	131.913	164.157	162.298	178.686	202.413	0.02			GH43	C	T4	0.000266927	0.00266927	**
GH105	131.652	144.595	172.237	177.316	198.116	0.00636			GH51	C	T4	0.000527943	0.00527943	**
CE20	127.453	175.062	188.018	169.037	223.086	0.0618			GH54	C	T4	0.000817973	0.00817973	**
GH16	126.094	152.943	147.599	139.983	162.023	0.44			GT14	C	T4	0.000261281	0.00261281	**
CE6	124.259	132.753	136.711	152.448	179.459	0.307			AA1	C	T4	0.113846	0.796924	ns
GH18	124.014	138.324	149.596	147.519	151.288	0.376			AA1	C	T1	1	1	ns
CE9	123.086	128.642	139.896	130.351	162.876	0.166			AA1	C	T2	1	1	ns
GH73	120.902	116.481	124.068	127.411	126.184	0.951			AA1	C	T3	1	1	ns
CBM67	118.297	127.609	145.225	135.981	102.475	0.258			AA1	T4	T1	0.113846	0.796924	ns
CE4	116.875	143.298	125.081	162.166	169.558	0.128			AA1	T4	T2	0.113846	0.796924	ns
CE8	116.379	142.333	145.924	125.042	138.039	0.148			AA1	T4	T3	0.113846	0.796924	ns
GH36	115.387	137.811	151.043	148.938	150.071	0.548			AA1	T1	T2	1	1	ns
GH94	113.317	84.5599	114.159	134.574	124.094	0.493			AA1	T1	T3	1	1	ns
CE15	111.908	137.782	160.558	157.165	178.739	0.207			AA1	T2	T3	1	1	ns
GH35	107.71	110.553	111.155	103.37	141.99	0.111			AA2	C	T4	0.00708593	0.0566874	ns
GH53	104.942	128.914	117.554	137.135	143.99	0.372			AA2	C	T1	1	1	ns
GH95	101.569	92.7402	83.7599	115.235	106.639	0.454			AA2	C	T2	1	1	ns
GT19	100.464	128.232	129.767	103.273	120.215	0.313			AA2	C	T3	0.467457	1	ns
GH8	94.3574	87.3904	101.248	120.478	141.367	0.0223			AA2	T4	T1	0.00708593	0.0566874	ns
GH4	93.3381	94.9536	97.6275	80.3162	88.0011	0.832			AA2	T4	T2	0.00708593	0.0566874	ns
GH89	93.0189	90.1276	83.3617	112.546	75.3028	0.315			AA2	T4	T3	0.0492806	0.344964	ns
GT3	91.0769	79.8515	82.7493	51.5765	93.6621	0.0414			AA2	T1	T2	1	1	ns
CE7	90.8546	105.311	134.742	120.173	136.83	0.575			AA2	T1	T3	0.467457	1	ns
CBM91	89.3277	94.2566	74.7988	99.7517	129.371	0.0363			AA2	T2	T3	0.467457	1	ns
GH163	87.5026	98.5358	92.5276	107.39	102.444	0.931			AA3	C	T1	1	1	ns
GH25	85.465	90.4456	90.5291	98.1626	98.4473	0.88			AA3	C	T2	0.238453	0.953813	ns
GH88	78.1128	64.0078	54.2183	72.3211	72.4506	0.211			AA3	C	T3	1	1	ns
PL1	76.413	87.9615	78.8643	95.7689	85.3054	0.551			AA3	T4	T2	0.0391119	0.273783	ns
GH26	76.395	90.3116	127.479	131.215	145.328	0.012			AA3	T1	T2	0.238453	0.953813	ns
GH30	76.27	90.1393	101.241	111.142	146.741	0.013			AA3	T1	T3	1	1	ns
GT30	74.5772	78.488	88.8071	66.1694	78.3479	0.594			AA3	T2	T3	0.238453	0.953813	ns
GH39	74.2625	86.8054	108.667	92.8038	112.201	0.691			AA4	C	T4	0.134579	1	ns
GH9	69.4194	74.5509	94.3067	95.7815	126.528	0.0699			AA4	C	T1	1	1	ns
CBM6	67.3386	77.1433	79.9595	88.4989	128.944	0.242			AA4	C	T2	0.369307	1	ns
CE12	60.6093	107.111	108.317	107.988	119.356	0.211			AA4	C	T3	1	1	ns
GT9	57.8383	79.3276	59.0145	48.276	45.2944	0.115			AA4	T4	T1	0.134579	1	ns
GH54	56.5019	64.2165	69.0952	68.3827	92.7146	0.0191			AA4	T4	T2	0.549496	1	ns
CE2	53.3956	69.7043	65.5243	66.3806	62.5488	0.681			AA4	T4	T3	0.134579	1	ns
GH172	52.6366	38.991	44.7285	39.3359	25.8187	0.0211			AA4	T1	T2	0.369307	1	ns
CBM32	50.846	55.5971	50.2754	57.7496	66.8257	0.448			AA4	T1	T3	1	1	ns
GH125	50.5475	69.4296	75.3475	68.1064	87.8471	0.074			AA4	T2	T3	0.369307	1	ns
GH154	49.969	48.196	55.7831	55.5766	55.4953	0.927			AA6	C	T4	0.225048	0.898381	ns
GH106	42.826	49.0821	61.3277	64.3165	48.42	0.0553			AA6	C	T1	0.654894	0.898381	ns
GT83	40.157	46.1384	47.9372	32.7533	30.9349	0.474			AA6	C	T2	0.10347	0.724287	ns
GH67	39.0695	43.0461	35.8257	48.6889	57.0942	0.267			AA6	C	T3	0.749524	0.898381	ns
GH148	39.0688	55.1015	50.923	56.7287	52.2853	0.819			AA6	T4	T1	0.0968767	0.724287	ns
CBM20	35.1084	40.7856	53.6556	25.3811	25.0187	0.0161			AA6	T4	T2	0.678108	0.898381	ns
GH38	35.0085	51.95	56.6671	56.3889	59.8293	0.5			AA6	T4	T3	0.125404	0.752423	ns
CBM50	32.9968	35.6003	52.2775	36.6994	41.1883	0.353			AA6	T1	T2	0.0379648	0.379648	ns
GH115	31.038	59.2506	57.3447	72.0374	95.0063	0.0167			AA6	T1	T3	0.898381	0.898381	ns
GT26	26.683	25.8962	30.5063	24.3245	43.214	0.329			AA6	T2	T3	0.0514715	0.463243	ns
PL33	26.0114	25.8863	32.5993	25.0479	27.9352	0.614			AA7	C	T4	1	1	ns
CE17	23.6771	18.5581	20.1519	11.0636	18.2682	0.249			AA7	C	T1	0.113846	0.796924	ns
GH24	23.5576	29.2734	23.169	29.6012	38.3412	0.318			AA7	C	T2	1	1	ns
CE14	23.258	36.85	31.1216	31.4222	32.0218	0.65			AA7	C	T3	1	1	ns
GH63	23.1861	21.078	18.0883	23.3375	21.6071	0.676			AA7	T4	T1	0.113846	0.796924	ns
GT8	18.3183	19.1699	18.0419	20.9577	14.9837	0.871			AA7	T4	T2	1	1	ns
CBM34	18.0668	12.1149	13.9041	11.7659	9.0434	0.119			AA7	T4	T3	1	1	ns
GH129	17.4504	19.45	14.7731	23.8164	10.9591	0.869			AA7	T1	T2	0.113846	0.796924	ns
CBM61	17.0935	21.2675	27.3543	36.9671	26.8008	0.356			AA7	T1	T3	0.113846	0.796924	ns
PL35	16.3447	27.619	28.0031	29.3655	29.9733	0.289			AA7	T2	T3	1	1	ns
CE19	15.9256	21.1073	31.0677	35.4933	24.0607	0.143			CBM11	C	T4	0.271727	0.951311	ns
GT39	15.6843	27.759	27.6932	26.7183	41.4035	0.16			CBM11	C	T1	0.359713	0.951311	ns
GH65	15.5106	28.7196	26.5583	28.398	29.7432	0.594			CBM11	C	T2	0.625206	0.951311	ns
CBM4	15.0044	10.6252	10.7346	16.43	12.3156	0.408			CBM11	C	T3	0.58263	0.951311	ns
GT1	14.9479	14.0463	9.84106	13.879	21.3441	0.25			CBM11	T4	T1	0.854655	0.951311	ns
GH141	14.6491	24.4684	27.8742	15.2088	17.4597	0.654			CBM11	T4	T2	0.541459	0.951311	ns
GH42	13.8179	14.1108	16.95	17.5302	14.2066	0.869			CBM11	T4	T3	0.58263	0.951311	ns
CBM9	13.4275	27.788	28.6286	27.7967	24.0901	0.084			CBM11	T1	T2	0.66907	0.951311	ns
PL9	13.3677	14.0042	15.0256	14.2309	11.224	0.985			CBM11	T1	T3	0.714093	0.951311	ns
GH50	13.3229	15.578	17.3632	18.7246	20.5317	0.98			CBM11	T2	T3	0.951311	0.951311	ns
CE3	12.7581	11.2282	16.4544	16.932	15.9152	0.56			CBM13	C	T4	0.952346	0.952346	ns
GH166	11.4393	8.59581	7.75254	5.35644	2.31276	0.172			CBM13	C	T1	0.675706	0.952346	ns
AA4	11.1372	10.7998	18.7751	12.5739	24.9346	0.434			CBM13	C	T2	0.0314437	0.220106	ns
PL10	10.9885	8.80066	10.0768	7.42113	8.76189	0.822			CBM13	C	T3	0.857714	0.952346	ns
GH113	10.0424	7.37991	9.9898	12.8782	15.823	0.493			CBM13	T4	T1	0.719918	0.952346	ns
PL12	9.95005	10.068	9.31706	8.64782	6.63975	0.931			CBM13	T4	T2	0.0270239	0.216191	ns
GH98	9.63424	12.8957	3.07733	6.60926	10.1697	0.313			CBM13	T4	T3	0.904861	0.952346	ns
PL11	8.77379	24.6667	37.5306	27.2453	40.2468	0.0376			CBM13	T1	T2	0.0101774	0.101774	ns
CBM51	8.53918	15.6636	20.7198	16.8812	16.3581	0.728			CBM13	T1	T3	0.81107	0.952346	ns
CBM13	7.88892	6.11307	24.7914	8.35167	7.37635	0.0667			CBM13	T2	T3	0.0197694	0.177925	ns
GH142	7.48802	9.00086	10.1175	6.70072	8.25611	0.534			CBM2	C	T4	0.0600167	0.480134	ns
GH110	7.30532	8.27197	4.84679	15.1409	11.9249	0.472			CBM2	C	T1	0.732396	1	ns
CBM22	6.84687	8.05986	4.22777	5.26656	7.61269	0.775			CBM2	C	T2	0.0600167	0.480134	ns
GH137	6.70365	14.5332	11.0711	10.9106	12.4467	0.746			CBM2	C	T3	0.0600167	0.480134	ns
GH165	6.70007	9.70467	8.02336	7.37332	9.89034	0.976			CBM2	T4	T1	0.12387	0.61935	ns
GT32	6.57334	10.5953	8.20741	8.97174	10.0498	0.68			CBM2	T4	T2	1	1	ns
GH45	6.33636	1.74621	7.18948	4.99554	12.8442	0.335			CBM2	T4	T3	1	1	ns
GT112	6.30962	16.6954	12.9228	13.3469	7.36902	0.766			CBM2	T1	T2	0.12387	0.61935	ns
GH116	6.27886	5.29778	5.65918	3.66428	12.128	0.417			CBM2	T1	T3	0.12387	0.61935	ns
GT111	6.13373	4.38959	8.87779	6.82592	2.93697	0.448			CBM2	T2	T3	1	1	ns
GH19	5.76367	0.838048	2.2952	0	0	0.134			CBM20	C	T4	0.282059	0.846177	ns
PL27	5.01448	4.20436	3.75211	3.69709	4.45188	0.968			CBM20	C	T1	0.550097	1	ns
GT105	4.98543	0	2.4377	1.29843	1.51172	0.262			CBM20	C	T2	0.0639391	0.511513	ns
GT84	4.95609	11.6901	11.4408	8.27327	6.56985	0.536			CBM20	C	T3	0.282059	0.846177	ns
GH173	4.69655	6.13729	4.70438	2.61294	3.59805	0.85			CBM20	T4	T1	0.0942643	0.565586	ns
CBM74	4.65926	1.68613	2.92719	0.527851	0	0.253			CBM20	T4	T3	1	1	ns
GH112	4.64333	2.73938	3.01274	6.12992	4.0918	0.608			CBM20	T1	T2	0.209482	0.846177	ns
GT102	4.35796	1.45208	0.314073	1.27813	0.464158	0.0682			CBM20	T1	T3	0.0942643	0.565586	ns
GH11	4.34531	5.95073	8.73055	14.8117	11.8992	0.573			CBM21	C	T4	1	1	ns
GH170	4.11941	2.88472	5.80893	7.65349	3.4151	0.586			CBM21	C	T1	1	1	ns
CBM30	4.08272	1.70414	3.83677	2.67969	5.9444	0.734			CBM21	C	T2	0.113846	0.796924	ns
CBM35	3.92891	7.08574	9.67498	14.1526	15.116	0.526			CBM21	C	T3	1	1	ns
PL4	3.52896	0	0.495695	0	0	0.176			CBM21	T4	T1	1	1	ns
GH140	3.27828	15.6793	14.4079	16.8142	15.6511	0.125			CBM21	T4	T2	0.113846	0.796924	ns
CBM25	3.00262	0.496354	0.944636	0.675866	1.63171	0.998			CBM21	T4	T3	1	1	ns
GH76	2.76638	6.93793	4.36855	8.31768	8.34178	0.29			CBM21	T1	T2	0.113846	0.796924	ns
CBM57	2.73077	2.65388	6.30149	2.7995	0.569398	0.268			CBM21	T1	T3	1	1	ns
GT104	2.72695	2.85753	0.537724	0	3.28597	0.0388			CBM21	T2	T3	0.113846	0.796924	ns
GH158	2.66736	0	3.00353	1.19658	2.19248	0.61			CBM22	C	T4	0.952166	0.952166	ns
GH84	2.53423	7.45633	5.85405	7.37521	9.99404	0.321			CBM22	C	T1	0.652779	0.952166	ns
CBM2	2.52911	1.6201	0	0	0	0.129			CBM22	C	T2	0.490286	0.952166	ns
CBM11	2.46301	4.83954	4.6398	5.50259	7.98838	0.836			CBM22	C	T3	0.568759	0.952166	ns
GH74	2.4326	0.659373	1.14662	2.37731	4.00104	0.564			CBM22	T4	T1	0.696597	0.952166	ns
GT11	2.4266	5.93451	1.9381	3.71605	3.62684	0.592			CBM22	T4	T2	0.45335	0.952166	ns
GT66	2.36039	1.30895	0.692921	0.65573	0	0.585			CBM22	T4	T3	0.528781	0.952166	ns
GH103	2.30123	2.02849	0.677807	1.70165	3.19212	0.802			CBM22	T1	T2	0.254386	0.952166	ns
GT81	2.22392	1.80034	5.93933	0.581641	2.00162	0.29			CBM22	T1	T3	0.30783	0.952166	ns
GH151	2.21269	0.701983	2.97656	2.23887	0.30097	0.785			CBM22	T2	T3	0.904503	0.952166	ns
GT113	2.10351	0.75717	1.6434	3.00158	0	0.126			CBM25	C	T4	0.937397	0.937397	ns
CBM36	2.04507	0	0.664228	0	0	0.53			CBM25	C	T1	0.753394	0.937397	ns
PL17	2.02486	0.833375	2.44092	0.890843	2.48974	0.619			CBM25	C	T2	0.875179	0.937397	ns
CBM62	1.78525	3.07358	3.90446	8.51009	4.80376	0.453			CBM25	C	T3	0.813723	0.937397	ns
GH123	1.75042	11.1107	12.3391	5.9427	12.9366	0.22			CBM25	T4	T1	0.813723	0.937397	ns
AA6	1.68383	0.920107	3.73323	0.939098	4.06409	0.129			CBM25	T4	T2	0.937397	0.937397	ns
GH143	1.65609	2.97519	0.986338	1.0065	3.10499	0.482			CBM25	T4	T3	0.875179	0.937397	ns
GT94	1.61991	0	3.24092	0	0.4694	0.689			CBM25	T1	T2	0.875179	0.937397	ns
GH138	1.51046	2.21018	0	0	0	0.53			CBM25	T1	T3	0.937397	0.937397	ns
PL37	1.49832	0	1.12503	0	1.37105	0.462			CBM25	T2	T3	0.937397	0.937397	ns
GH17	1.47683	0.492697	0.50703	0	0	0.689			CBM26	C	T4	0.290308	1	ns
PL26	1.43194	1.4618	1.51341	0	0	0.689			CBM26	C	T1	0.441863	1	ns
GT90	1.38956	2.24422	1.03004	1.01056	0	0.585			CBM26	C	T2	0.290308	1	ns
GH156	1.36	4.5303	7.51012	7.30154	4.07432	0.489			CBM26	C	T3	0.290308	1	ns
GH119	1.32339	0.710361	0.733075	1.62161	0	0.871			CBM26	T4	T1	0.0677755	0.542204	ns
GH59	1.31606	0	0.566006	3.64375	10.0343	0.0163			CBM26	T4	T2	1	1	ns
CBM89	1.31518	1.1027	3.0218	4.20709	0.575512	0.108			CBM26	T4	T3	1	1	ns
GH102	1.19182	0.275874	0	0.71229	2.62068	0.2			CBM26	T1	T2	0.0677755	0.542204	ns
GT103	1.08676	0.47732	0	0.656411	0.427147	0.871			CBM26	T1	T3	0.0677755	0.542204	ns
GH159	1.04076	0	1.23026	0	2.78896	0.124			CBM26	T2	T3	1	1	ns
CBM38	0.996926	2.64689	4.70341	3.90148	1.70233	0.418			CBM3	C	T4	0.113846	0.796924	ns
GT22	0.925291	0.515969	0	0	0	0.53			CBM3	C	T1	1	1	ns
PL14	0.920251	2.35253	0	2.93613	2.61302	0.493			CBM3	C	T2	1	1	ns
CBM56	0.885619	2.93435	0.509632	0	3.14712	0.274			CBM3	C	T3	1	1	ns
PL15	0.878277	3.05722	3.1562	2.20989	0.966751	0.385			CBM3	T4	T1	0.113846	0.796924	ns
GT20	0.809726	0	0.986642	1.93887	6.96905	0.0343			CBM3	T4	T2	0.113846	0.796924	ns
GT63	0.798881	0.888416	2.21496	3.21054	5.36126	0.115			CBM3	T4	T3	0.113846	0.796924	ns
GH66	0.78827	3.40153	2.67603	3.68468	2.166	0.666			CBM3	T1	T2	1	1	ns
PL22	0.779095	0	0.382259	0.533278	0.916616	0.871			CBM3	T1	T3	1	1	ns
PL38	0.74994	0	2.90942	0.948952	2.03346	0.218			CBM3	T2	T3	1	1	ns
CBM41	0.709966	2.19283	1.86369	1.06632	0.660435	0.76			CBM30	C	T4	0.616204	0.900279	ns
GT25	0.697443	0.244146	1.27886	0	3.20387	0.0433			CBM30	C	T1	0.415352	0.900279	ns
GT92	0.694248	0	0	0	0	0.406			CBM30	C	T2	0.900279	0.900279	ns
CBM26	0.660469	0.948382	0	0	0	0.233			CBM30	C	T3	0.616204	0.900279	ns
GT76	0.66026	1.18003	0	0	1.61356	0.689			CBM30	T4	T1	0.188258	0.900279	ns
PL21	0.640121	3.76746	0.705762	0	0.527725	0.871			CBM30	T4	T2	0.530956	0.900279	ns
GT14	0.551521	3.96925	4.83382	5.98732	13.0283	0.00716			CBM30	T4	T3	0.316114	0.900279	ns
AA3	0	0	0.997687	0	9.04977	0.00304			CBM30	T1	T2	0.490696	0.900279	ns
GH15	0	0	1.08637	1.68571	9.88614	0.00548			CBM30	T1	T3	0.754073	0.900279	ns
PL8	0	0	4.46258	2.55572	0.951586	0.00656			CBM30	T2	T3	0.70697	0.900279	ns
GT107	0	0	0	0	1.75625	0.00987			CBM32	C	T4	0.106623	0.959609	ns
AA2	0	0	0	0.571508	5.25275	0.0279			CBM32	C	T1	0.632585	1	ns
GH144	0	4.64007	2.7363	2.34028	3.70747	0.0829			CBM32	C	T2	1	1	ns
GT100	0	0	2.68553	1.98041	0	0.134			CBM32	C	T3	0.370028	1	ns
GH93	0	1.36257	1.03969	0.340361	2.79725	0.152			CBM32	T4	T1	0.25618	1	ns
GH114	0	0	0	0.369128	1.15894	0.176			CBM32	T4	T2	0.106623	0.959609	ns
GH108	0	0	1.4793	0.619544	0	0.206			CBM32	T4	T3	0.473289	1	ns
GT10	0	1.15759	1.54366	0	2.00992	0.338			CBM32	T1	T2	0.632585	1	ns
PL42	0	0	1.60211	1.05416	1.69896	0.338			CBM32	T1	T3	0.675706	1	ns
AA1	0	0	0	0	1.02173	0.406			CBM32	T2	T3	0.370028	1	ns
AA7	0	0.725293	0	0	0	0.406			CBM34	C	T4	0.0101774	0.101774	ns
CBM21	0	0	0.313222	0	0	0.406			CBM34	C	T1	0.169283	1	ns
CBM3	0	0	0	0	0.997476	0.406			CBM34	C	T2	0.510939	1	ns
CBM37	0	0	0.511678	0	0	0.406			CBM34	C	T3	0.169283	1	ns
CBM54	0	0	0	0.483547	0	0.406			CBM34	T4	T1	0.231998	1	ns
CE16	0	0	0	0	0.735242	0.406			CBM34	T4	T2	0.0558293	0.502464	ns
GH37	0	0	0	0.811816	0	0.406			CBM34	T4	T3	0.231998	1	ns
GH49	0	0	0	0	0.590103	0.406			CBM34	T1	T2	0.473289	1	ns
GH55	0	0	1.20641	0	0	0.406			CBM34	T1	T3	1	1	ns
GH6	0	0	0	0	1.33493	0.406			CBM34	T2	T3	0.473289	1	ns
GH64	0	0	0.569151	0	0	0.406			CBM35	C	T4	0.119675	0.857502	ns
GH79	0	0	0.482439	0	0	0.406			CBM35	C	T1	0.510303	0.857502	ns
GH85	0	0	0.651606	0	0	0.406			CBM35	C	T2	0.231295	0.857502	ns
GT101	0	0.31927	0	0	0	0.406			CBM35	C	T3	0.168641	0.857502	ns
GT108	0	0	0	0	0.492327	0.406			CBM35	T4	T1	0.369307	0.857502	ns
GT23	0	0	0	0.825535	0	0.406			CBM35	T4	T2	0.719514	0.857502	ns
GT33	0	0	0.25469	0	0	0.406			CBM35	T4	T3	0.857502	0.857502	ns
GT59	0	0	0.441969	0	0	0.406			CBM35	T1	T2	0.590119	0.857502	ns
PL40	0	0	0	0.904412	0	0.406			CBM35	T1	T3	0.472623	0.857502	ns
GH167	0	2.67094	2.76369	2.36348	0.669605	0.423			CBM35	T2	T3	0.857502	0.857502	ns
GH147	0	3.18017	1.44483	2.37307	0.783941	0.493			CBM36	C	T4	0.228422	1	ns
GH128	0	1.09108	2.30688	0.607492	0.499596	0.503			CBM36	C	T1	0.228422	1	ns
CBM72	0	1.44505	1.2655	0.48242	1.51892	0.529			CBM36	C	T2	0.908677	1	ns
CBM66	0	0	0	0.855773	1.47295	0.53			CBM36	C	T3	0.228422	1	ns
GH139	0	0.684416	0.626697	0	0.737629	0.689			CBM36	T4	T1	1	1	ns
GH44	0	0.815439	0	0.548939	0.976396	0.689			CBM36	T4	T2	0.275834	1	ns
GT17	0	0.668262	0.895846	0.878432	0	0.689			CBM36	T4	T3	1	1	ns
CBM88	0	1.3672	1.28069	0.382906	1.70067	0.718			CBM36	T1	T2	0.275834	1	ns
									CBM36	T1	T3	1	1	ns
									CBM36	T2	T3	0.275834	1	ns
									CBM37	C	T4	1	1	ns
									CBM37	C	T1	1	1	ns
									CBM37	C	T2	0.113846	0.796924	ns
									CBM37	C	T3	1	1	ns
									CBM37	T4	T1	1	1	ns
									CBM37	T4	T2	0.113846	0.796924	ns
									CBM37	T4	T3	1	1	ns
									CBM37	T1	T2	0.113846	0.796924	ns
									CBM37	T1	T3	1	1	ns
									CBM37	T2	T3	0.113846	0.796924	ns
									CBM38	C	T4	0.711041	0.734168	ns
									CBM38	C	T1	0.354371	0.734168	ns
									CBM38	C	T2	0.0784628	0.734168	ns
									CBM38	C	T3	0.205609	0.734168	ns
									CBM38	T4	T1	0.578425	0.734168	ns
									CBM38	T4	T2	0.164767	0.734168	ns
									CBM38	T4	T3	0.370641	0.734168	ns
									CBM38	T1	T2	0.404546	0.734168	ns
									CBM38	T1	T3	0.734168	0.734168	ns
									CBM38	T2	T3	0.621346	0.734168	ns
									CBM4	C	T4	0.550097	0.952346	ns
									CBM4	C	T1	0.473289	0.952346	ns
									CBM4	C	T2	0.437219	0.952346	ns
									CBM4	C	T3	0.370028	0.952346	ns
									CBM4	T4	T1	0.904861	0.952346	ns
									CBM4	T4	T2	0.857714	0.952346	ns
									CBM4	T4	T3	0.135166	0.952346	ns
									CBM4	T1	T2	0.952346	0.952346	ns
									CBM4	T1	T3	0.106623	0.952346	ns
									CBM4	T2	T3	0.0942643	0.942643	ns
									CBM41	C	T4	0.947843	0.947843	ns
									CBM41	C	T1	0.647015	0.947843	ns
									CBM41	C	T2	0.266106	0.947843	ns
									CBM41	C	T3	0.895908	0.947843	ns
									CBM41	T4	T1	0.600745	0.947843	ns
									CBM41	T4	T2	0.238999	0.947843	ns
									CBM41	T4	T3	0.844416	0.947843	ns
									CBM41	T1	T2	0.513007	0.947843	ns
									CBM41	T1	T3	0.743607	0.947843	ns
									CBM41	T2	T3	0.326473	0.947843	ns
									CBM48	C	T4	0.135166	0.952346	ns
									CBM48	C	T1	0.590679	0.952346	ns
									CBM48	C	T2	0.952346	0.952346	ns
									CBM48	C	T3	0.675706	0.952346	ns
									CBM48	T4	T1	0.33898	0.952346	ns
									CBM48	T4	T2	0.120233	0.952346	ns
									CBM48	T4	T3	0.282059	0.952346	ns
									CBM48	T1	T2	0.550097	0.952346	ns
									CBM48	T1	T3	0.904861	0.952346	ns
									CBM48	T2	T3	0.632585	0.952346	ns
									CBM50	C	T4	0.370028	0.857714	ns
									CBM50	C	T1	0.765087	0.857714	ns
									CBM50	C	T2	0.0558293	0.558293	ns
									CBM50	C	T3	0.632585	0.857714	ns
									CBM50	T4	T1	0.550097	0.857714	ns
									CBM50	T4	T2	0.309656	0.857714	ns
									CBM50	T4	T3	0.675706	0.857714	ns
									CBM50	T1	T2	0.106623	0.857714	ns
									CBM50	T1	T3	0.857714	0.857714	ns
									CBM50	T2	T3	0.151494	0.857714	ns
									CBM51	C	T4	0.25618	0.952346	ns
									CBM51	C	T1	0.402784	0.952346	ns
									CBM51	C	T2	0.188593	0.952346	ns
									CBM51	C	T3	0.370028	0.952346	ns
									CBM51	T4	T1	0.765087	0.952346	ns
									CBM51	T4	T2	0.857714	0.952346	ns
									CBM51	T4	T3	0.81107	0.952346	ns
									CBM51	T1	T2	0.632585	0.952346	ns
									CBM51	T1	T3	0.952346	0.952346	ns
									CBM51	T2	T3	0.675706	0.952346	ns
									CBM54	C	T4	1	1	ns
									CBM54	C	T1	1	1	ns
									CBM54	C	T2	1	1	ns
									CBM54	C	T3	0.113846	0.796924	ns
									CBM54	T4	T1	1	1	ns
									CBM54	T4	T2	1	1	ns
									CBM54	T4	T3	0.113846	0.796924	ns
									CBM54	T1	T2	1	1	ns
									CBM54	T1	T3	0.113846	0.796924	ns
									CBM54	T2	T3	0.113846	0.796924	ns
									CBM56	C	T4	0.88285	0.88285	ns
									CBM56	C	T1	0.161544	0.88285	ns
									CBM56	C	T2	0.825064	0.88285	ns
									CBM56	C	T3	0.439151	0.88285	ns
									CBM56	T4	T1	0.210373	0.88285	ns
									CBM56	T4	T2	0.712579	0.88285	ns
									CBM56	T4	T3	0.357058	0.88285	ns
									CBM56	T1	T2	0.105032	0.88285	ns
									CBM56	T1	T3	0.0297408	0.297408	ns
									CBM56	T2	T3	0.580543	0.88285	ns
									CBM57	C	T4	0.572827	0.754073	ns
									CBM57	C	T1	0.530956	0.754073	ns
									CBM57	C	T2	0.132655	0.754073	ns
									CBM57	C	T3	0.347309	0.754073	ns
									CBM57	T4	T1	0.233873	0.754073	ns
									CBM57	T4	T2	0.038677	0.38677	ns
									CBM57	T4	T3	0.132655	0.754073	ns
									CBM57	T1	T2	0.380396	0.754073	ns
									CBM57	T1	T3	0.754073	0.754073	ns
									CBM57	T2	T3	0.572827	0.754073	ns
									CBM6	C	T4	0.023151	0.23151	ns
									CBM6	C	T1	0.437219	0.81107	ns
									CBM6	C	T2	0.309656	0.81107	ns
									CBM6	C	T3	0.188593	0.81107	ns
									CBM6	T4	T1	0.135166	0.81107	ns
									CBM6	T4	T2	0.209482	0.81107	ns
									CBM6	T4	T3	0.33898	0.81107	ns
									CBM6	T1	T2	0.81107	0.81107	ns
									CBM6	T1	T3	0.590679	0.81107	ns
									CBM6	T2	T3	0.765087	0.81107	ns
									CBM61	C	T4	0.33898	0.857714	ns
									CBM61	C	T1	0.81107	0.857714	ns
									CBM61	C	T2	0.25618	0.857714	ns
									CBM61	C	T3	0.0639391	0.639391	ns
									CBM61	T4	T1	0.473289	0.857714	ns
									CBM61	T4	T2	0.857714	0.857714	ns
									CBM61	T4	T3	0.370028	0.857714	ns
									CBM61	T1	T2	0.370028	0.857714	ns
									CBM61	T1	T3	0.106623	0.857714	ns
									CBM61	T2	T3	0.473289	0.857714	ns
									CBM62	C	T4	0.271727	0.951311	ns
									CBM62	C	T1	0.951311	0.951311	ns
									CBM62	C	T2	0.392634	0.951311	ns
									CBM62	C	T3	0.142796	0.951311	ns
									CBM62	T4	T1	0.245986	0.951311	ns
									CBM62	T4	T2	0.807043	0.951311	ns
									CBM62	T4	T3	0.714093	0.951311	ns
									CBM62	T1	T2	0.359713	0.951311	ns
									CBM62	T1	T3	0.126881	0.951311	ns
									CBM62	T2	T3	0.541459	0.951311	ns
									CBM66	C	T4	0.228422	1	ns
									CBM66	C	T1	1	1	ns
									CBM66	C	T2	1	1	ns
									CBM66	C	T3	0.275834	1	ns
									CBM66	T4	T1	0.228422	1	ns
									CBM66	T4	T2	0.228422	1	ns
									CBM66	T4	T3	0.908677	1	ns
									CBM66	T1	T2	1	1	ns
									CBM66	T1	T3	0.275834	1	ns
									CBM66	T2	T3	0.275834	1	ns
									CBM67	C	T4	0.33898	0.81107	ns
									CBM67	C	T1	0.590679	0.81107	ns
									CBM67	C	T2	0.25618	0.81107	ns
									CBM67	C	T3	0.437219	0.81107	ns
									CBM67	T4	T1	0.135166	0.81107	ns
									CBM67	T4	T2	0.0364698	0.364698	ns
									CBM67	T4	T3	0.0830812	0.747731	ns
									CBM67	T1	T2	0.550097	0.81107	ns
									CBM67	T1	T3	0.81107	0.81107	ns
									CBM67	T2	T3	0.719918	0.81107	ns
									CBM72	C	T4	0.357058	1	ns
									CBM72	C	T1	0.140596	1	ns
									CBM72	C	T2	0.140596	1	ns
									CBM72	C	T3	0.580543	1	ns
									CBM72	T4	T1	0.580543	1	ns
									CBM72	T4	T2	0.580543	1	ns
									CBM72	T4	T3	0.712579	1	ns
									CBM72	T1	T2	1	1	ns
									CBM72	T1	T3	0.357058	1	ns
									CBM72	T2	T3	0.357058	1	ns
									CBM74	C	T4	0.0795907	0.716316	ns
									CBM74	C	T1	0.326239	0.888466	ns
									CBM74	C	T2	0.888466	0.888466	ns
									CBM74	C	T3	0.206874	0.888466	ns
									CBM74	T4	T1	0.4405	0.888466	ns
									CBM74	T4	T2	0.0583165	0.583165	ns
									CBM74	T4	T3	0.623527	0.888466	ns
									CBM74	T1	T2	0.261879	0.888466	ns
									CBM74	T1	T3	0.779101	0.888466	ns
									CBM74	T2	T3	0.16078	0.888466	ns
									CBM88	C	T4	0.345935	0.937397	ns
									CBM88	C	T1	0.387609	0.937397	ns
									CBM88	C	T2	0.157434	0.937397	ns
									CBM88	C	T3	0.479643	0.937397	ns
									CBM88	T4	T1	0.937397	0.937397	ns
									CBM88	T4	T2	0.637461	0.937397	ns
									CBM88	T4	T3	0.813723	0.937397	ns
									CBM88	T1	T2	0.582461	0.937397	ns
									CBM88	T1	T3	0.875179	0.937397	ns
									CBM88	T2	T3	0.479643	0.937397	ns
									CBM89	C	T4	0.530956	0.850905	ns
									CBM89	C	T1	0.850905	0.850905	ns
									CBM89	C	T2	0.380396	0.850905	ns
									CBM89	C	T3	0.0692189	0.553751	ns
									CBM89	T4	T1	0.660963	0.850905	ns
									CBM89	T4	T2	0.132655	0.850905	ns
									CBM89	T4	T3	0.0145441	0.145441	ns
									CBM89	T1	T2	0.286817	0.850905	ns
									CBM89	T1	T3	0.0449681	0.404713	ns
									CBM89	T2	T3	0.347309	0.850905	ns
									CBM9	C	T4	0.370028	1	ns
									CBM9	C	T1	0.0364698	0.291759	ns
									CBM9	C	T2	0.0168274	0.168274	ns
									CBM9	C	T3	0.0364698	0.291759	ns
									CBM9	T4	T1	0.231998	1	ns
									CBM9	T4	T2	0.135166	0.946164	ns
									CBM9	T4	T3	0.231998	1	ns
									CBM9	T1	T2	0.765087	1	ns
									CBM9	T1	T3	1	1	ns
									CBM9	T2	T3	0.765087	1	ns
									CBM91	C	T4	0.0421649	0.337319	ns
									CBM91	C	T1	1	1	ns
									CBM91	C	T2	0.282059	1	ns
									CBM91	C	T3	0.590679	1	ns
									CBM91	T4	T1	0.0421649	0.337319	ns
									CBM91	T4	T3	0.135166	0.810998	ns
									CBM91	T1	T2	0.282059	1	ns
									CBM91	T1	T3	0.590679	1	ns
									CBM91	T2	T3	0.106623	0.746362	ns
									CE1	C	T1	0.33898	0.805567	ns
									CE1	C	T2	0.309656	0.805567	ns
									CE1	C	T3	0.00855098	0.0769588	ns
									CE1	T4	T1	0.0120738	0.0965904	ns
									CE1	T4	T2	0.0142769	0.0999386	ns
									CE1	T4	T3	0.402784	0.805567	ns
									CE1	T1	T2	0.952346	0.952346	ns
									CE1	T1	T3	0.0942643	0.533116	ns
									CE1	T2	T3	0.106623	0.533116	ns
									CE11	C	T4	0.510939	0.632585	ns
									CE11	C	T1	0.151494	0.632585	ns
									CE11	C	T2	0.0142769	0.128493	ns
									CE11	T4	T1	0.437219	0.632585	ns
									CE11	T4	T2	0.072998	0.510986	ns
									CE11	T4	T3	0.023151	0.185208	ns
									CE11	T1	T2	0.309656	0.632585	ns
									CE11	T1	T3	0.135166	0.632585	ns
									CE11	T2	T3	0.632585	0.632585	ns
									CE12	C	T4	0.023151	0.23151	ns
									CE12	C	T1	0.106623	0.852986	ns
									CE12	C	T2	0.135166	0.904861	ns
									CE12	C	T3	0.072998	0.656982	ns
									CE12	T4	T1	0.510939	0.904861	ns
									CE12	T4	T2	0.437219	0.904861	ns
									CE12	T4	T3	0.632585	0.904861	ns
									CE12	T1	T2	0.904861	0.904861	ns
									CE12	T1	T3	0.857714	0.904861	ns
									CE12	T2	T3	0.765087	0.904861	ns
									CE14	C	T4	0.370028	0.952346	ns
									CE14	C	T1	0.120233	0.952346	ns
									CE14	C	T2	0.33898	0.952346	ns
									CE14	C	T3	0.437219	0.952346	ns
									CE14	T4	T1	0.510939	0.952346	ns
									CE14	T4	T2	0.952346	0.952346	ns
									CE14	T4	T3	0.904861	0.952346	ns
									CE14	T1	T2	0.550097	0.952346	ns
									CE14	T1	T3	0.437219	0.952346	ns
									CE14	T2	T3	0.857714	0.952346	ns
									CE15	C	T4	0.0270239	0.270239	ns
									CE15	C	T1	0.402784	0.81107	ns
									CE15	C	T2	0.0830812	0.747731	ns
									CE15	C	T3	0.135166	0.81107	ns
									CE15	T4	T1	0.169283	0.81107	ns
									CE15	T4	T2	0.632585	0.81107	ns
									CE15	T4	T3	0.473289	0.81107	ns
									CE15	T1	T2	0.370028	0.81107	ns
									CE15	T1	T3	0.510939	0.81107	ns
									CE15	T2	T3	0.81107	0.81107	ns
									CE16	C	T4	0.113846	0.796924	ns
									CE16	C	T1	1	1	ns
									CE16	C	T2	1	1	ns
									CE16	C	T3	1	1	ns
									CE16	T4	T1	0.113846	0.796924	ns
									CE16	T4	T2	0.113846	0.796924	ns
									CE16	T4	T3	0.113846	0.796924	ns
									CE16	T1	T2	1	1	ns
									CE16	T1	T3	1	1	ns
									CE16	T2	T3	1	1	ns
									CE17	C	T4	0.309656	0.952346	ns
									CE17	C	T1	0.282059	0.952346	ns
									CE17	C	T2	0.473289	0.952346	ns
									CE17	C	T3	0.023151	0.23151	ns
									CE17	T4	T1	0.952346	0.952346	ns
									CE17	T4	T2	0.765087	0.952346	ns
									CE17	T4	T3	0.209482	0.952346	ns
									CE17	T1	T2	0.719918	0.952346	ns
									CE17	T1	T3	0.231998	0.952346	ns
									CE17	T2	T3	0.120233	0.952346	ns
									CE19	C	T4	0.209482	0.590679	ns
									CE19	C	T1	0.550097	0.590679	ns
									CE19	C	T2	0.072998	0.590679	ns
									CE19	C	T3	0.0197694	0.197694	ns
									CE19	T4	T1	0.510939	0.590679	ns
									CE19	T4	T2	0.590679	0.590679	ns
									CE19	T4	T3	0.282059	0.590679	ns
									CE19	T1	T2	0.231998	0.590679	ns
									CE19	T1	T3	0.0830812	0.590679	ns
									CE19	T2	T3	0.590679	0.590679	ns
									CE2	C	T4	0.550097	0.952346	ns
									CE2	C	T1	0.209482	0.952346	ns
									CE2	C	T2	0.25618	0.952346	ns
									CE2	C	T3	0.231998	0.952346	ns
									CE2	T4	T1	0.510939	0.952346	ns
									CE2	T4	T2	0.590679	0.952346	ns
									CE2	T4	T3	0.550097	0.952346	ns
									CE2	T1	T2	0.904861	0.952346	ns
									CE2	T1	T3	0.952346	0.952346	ns
									CE2	T2	T3	0.952346	0.952346	ns
									CE20	C	T1	0.072998	0.583984	ns
									CE20	C	T2	0.0558293	0.502464	ns
									CE20	C	T3	0.151494	0.904861	ns
									CE20	T4	T1	0.25618	0.904861	ns
									CE20	T4	T2	0.309656	0.904861	ns
									CE20	T4	T3	0.135166	0.904861	ns
									CE20	T1	T2	0.904861	0.904861	ns
									CE20	T1	T3	0.719918	0.904861	ns
									CE20	T2	T3	0.632585	0.904861	ns
									CE3	C	T4	0.675706	0.904861	ns
									CE3	C	T1	0.550097	0.904861	ns
									CE3	C	T2	0.437219	0.904861	ns
									CE3	C	T3	0.370028	0.904861	ns
									CE3	T4	T1	0.309656	0.904861	ns
									CE3	T4	T2	0.719918	0.904861	ns
									CE3	T4	T3	0.632585	0.904861	ns
									CE3	T1	T2	0.169283	0.904861	ns
									CE3	T1	T3	0.135166	0.904861	ns
									CE3	T2	T3	0.904861	0.904861	ns
									CE4	C	T4	0.0270239	0.270239	ns
									CE4	C	T1	0.209482	0.719918	ns
									CE4	C	T2	0.719918	0.719918	ns
									CE4	C	T3	0.0639391	0.511513	ns
									CE4	T4	T1	0.33898	0.719918	ns
									CE4	T4	T2	0.0639391	0.511513	ns
									CE4	T4	T3	0.719918	0.719918	ns
									CE4	T1	T2	0.370028	0.719918	ns
									CE4	T1	T3	0.550097	0.719918	ns
									CE4	T2	T3	0.135166	0.719918	ns
									CE6	C	T4	0.0485951	0.485951	ns
									CE6	C	T1	0.550097	0.952346	ns
									CE6	C	T2	0.590679	0.952346	ns
									CE6	C	T3	0.169283	0.952346	ns
									CE6	T4	T1	0.169283	0.952346	ns
									CE6	T4	T2	0.151494	0.952346	ns
									CE6	T4	T3	0.550097	0.952346	ns
									CE6	T1	T2	0.952346	0.952346	ns
									CE6	T1	T3	0.437219	0.952346	ns
									CE6	T2	T3	0.402784	0.952346	ns
									CE7	C	T4	0.135166	0.81107	ns
									CE7	C	T1	0.632585	0.81107	ns
									CE7	C	T2	0.209482	0.81107	ns
									CE7	C	T3	0.33898	0.81107	ns
									CE7	T4	T1	0.309656	0.81107	ns
									CE7	T4	T2	0.81107	0.81107	ns
									CE7	T4	T3	0.590679	0.81107	ns
									CE7	T1	T2	0.437219	0.81107	ns
									CE7	T1	T3	0.632585	0.81107	ns
									CE7	T2	T3	0.765087	0.81107	ns
									CE8	C	T4	0.120233	0.857714	ns
									CE8	C	T1	0.0421649	0.379484	ns
									CE8	C	T2	0.0270239	0.270239	ns
									CE8	C	T3	0.437219	0.857714	ns
									CE8	T4	T1	0.632585	0.857714	ns
									CE8	T4	T2	0.510939	0.857714	ns
									CE8	T4	T3	0.437219	0.857714	ns
									CE8	T1	T2	0.857714	0.857714	ns
									CE8	T1	T3	0.209482	0.857714	ns
									CE8	T2	T3	0.151494	0.857714	ns
									CE9	C	T4	0.0270239	0.270239	ns
									CE9	C	T1	0.857714	0.904861	ns
									CE9	C	T2	0.370028	0.904861	ns
									CE9	C	T3	0.765087	0.904861	ns
									CE9	T4	T1	0.0421649	0.379484	ns
									CE9	T4	T2	0.188593	0.904861	ns
									CE9	T4	T3	0.0558293	0.446634	ns
									CE9	T1	T2	0.473289	0.904861	ns
									CE9	T1	T3	0.904861	0.904861	ns
									CE9	T2	T3	0.550097	0.904861	ns
									GH1	C	T4	0.151494	0.857714	ns
									GH1	C	T1	0.719918	0.857714	ns
									GH1	C	T2	0.857714	0.857714	ns
									GH1	C	T3	0.231998	0.857714	ns
									GH1	T4	T1	0.072998	0.72998	ns
									GH1	T4	T2	0.106623	0.857714	ns
									GH1	T4	T3	0.81107	0.857714	ns
									GH1	T1	T2	0.857714	0.857714	ns
									GH1	T1	T3	0.120233	0.857714	ns
									GH1	T2	T3	0.169283	0.857714	ns
									GH10	C	T1	0.151494	0.904861	ns
									GH10	C	T2	0.282059	0.904861	ns
									GH10	C	T3	0.188593	0.904861	ns
									GH10	T4	T1	0.106623	0.746362	ns
									GH10	T4	T2	0.0485951	0.437356	ns
									GH10	T4	T3	0.0830812	0.664649	ns
									GH10	T1	T2	0.719918	0.904861	ns
									GH10	T1	T3	0.904861	0.904861	ns
									GH10	T2	T3	0.81107	0.904861	ns
									GH102	C	T4	0.140596	0.88285	ns
									GH102	C	T1	0.768211	0.88285	ns
									GH102	C	T2	0.396824	0.88285	ns
									GH102	C	T3	0.88285	0.88285	ns
									GH102	T4	T1	0.0770121	0.693109	ns
									GH102	T4	T2	0.0202931	0.202931	ns
									GH102	T4	T3	0.105032	0.840254	ns
									GH102	T1	T2	0.580543	0.88285	ns
									GH102	T1	T3	0.88285	0.88285	ns
									GH102	T2	T3	0.483959	0.88285	ns
									GH103	C	T4	0.848087	0.87317	ns
									GH103	C	T1	0.749524	0.87317	ns
									GH103	C	T2	0.322307	0.87317	ns
									GH103	C	T3	0.87317	0.87317	ns
									GH103	T4	T1	0.609472	0.87317	ns
									GH103	T4	T2	0.237489	0.87317	ns
									GH103	T4	T3	0.725443	0.87317	ns
									GH103	T1	T2	0.502564	0.87317	ns
									GH103	T1	T3	0.87317	0.87317	ns
									GH103	T2	T3	0.406486	0.87317	ns
									GH105	C	T1	0.632585	0.857714	ns
									GH105	C	T2	0.0364698	0.255289	ns
									GH105	C	T3	0.023151	0.185208	ns
									GH105	T4	T1	0.00597727	0.0537954	ns
									GH105	T4	T2	0.25618	0.857714	ns
									GH105	T4	T3	0.33898	0.857714	ns
									GH105	T1	T2	0.106623	0.533116	ns
									GH105	T1	T3	0.072998	0.437988	ns
									GH105	T2	T3	0.857714	0.857714	ns
									GH106	C	T4	0.675706	0.765087	ns
									GH106	C	T1	0.473289	0.765087	ns
									GH106	C	T2	0.0364698	0.328228	ns
									GH106	C	T3	0.0142769	0.142769	ns
									GH106	T4	T1	0.765087	0.765087	ns
									GH106	T4	T2	0.0942643	0.565586	ns
									GH106	T4	T3	0.0421649	0.337319	ns
									GH106	T1	T2	0.169283	0.765087	ns
									GH106	T1	T3	0.0830812	0.565586	ns
									GH106	T2	T3	0.719918	0.765087	ns
									GH108	C	T4	1	1	ns
									GH108	C	T1	1	1	ns
									GH108	C	T2	0.0545268	0.436214	ns
									GH108	C	T3	0.336394	1	ns
									GH108	T4	T1	1	1	ns
									GH108	T4	T2	0.0545268	0.436214	ns
									GH108	T4	T3	0.336394	1	ns
									GH108	T1	T2	0.0545268	0.436214	ns
									GH108	T1	T3	0.336394	1	ns
									GH108	T2	T3	0.336394	1	ns
									GH109	C	T4	0.282059	0.952346	ns
									GH109	C	T1	0.675706	0.952346	ns
									GH109	C	T2	0.81107	0.952346	ns
									GH109	C	T3	0.952346	0.952346	ns
									GH109	T4	T1	0.510939	0.952346	ns
									GH109	T4	T2	0.402784	0.952346	ns
									GH109	T4	T3	0.309656	0.952346	ns
									GH109	T1	T2	0.857714	0.952346	ns
									GH109	T1	T3	0.719918	0.952346	ns
									GH109	T2	T3	0.857714	0.952346	ns
									GH11	C	T4	0.262532	0.808583	ns
									GH11	C	T1	0.808583	0.808583	ns
									GH11	C	T2	0.41358	0.808583	ns
									GH11	C	T3	0.146077	0.808583	ns
									GH11	T4	T1	0.37985	0.808583	ns
									GH11	T4	T2	0.762028	0.808583	ns
									GH11	T4	T3	0.739059	0.808583	ns
									GH11	T1	T2	0.565052	0.808583	ns
									GH11	T1	T3	0.225791	0.808583	ns
									GH11	T2	T3	0.52483	0.808583	ns
									GH110	C	T4	0.402075	0.764744	ns
									GH110	C	T1	0.632072	0.764744	ns
									GH110	C	T2	0.764744	0.764744	ns
									GH110	C	T3	0.168641	0.764744	ns
									GH110	T4	T1	0.719514	0.764744	ns
									GH110	T4	T2	0.255464	0.764744	ns
									GH110	T4	T3	0.590119	0.764744	ns
									GH110	T1	T2	0.436528	0.764744	ns
									GH110	T1	T3	0.369307	0.764744	ns
									GH110	T2	T3	0.0937691	0.764744	ns
									GH112	C	T4	0.743607	0.947843	ns
									GH112	C	T1	0.844416	0.947843	ns
									GH112	C	T2	0.947843	0.947843	ns
									GH112	C	T3	0.213902	0.947843	ns
									GH112	T4	T1	0.600745	0.947843	ns
									GH112	T4	T2	0.694691	0.947843	ns
									GH112	T4	T3	0.359758	0.947843	ns
									GH112	T1	T2	0.895908	0.947843	ns
									GH112	T1	T3	0.150106	0.947843	ns
									GH112	T2	T3	0.190763	0.947843	ns
									GH113	C	T4	0.402784	0.952346	ns
									GH113	C	T1	0.632585	0.952346	ns
									GH113	C	T2	0.719918	0.952346	ns
									GH113	C	T3	0.370028	0.952346	ns
									GH113	T4	T1	0.188593	0.952346	ns
									GH113	T4	T2	0.231998	0.952346	ns
									GH113	T4	T3	0.952346	0.952346	ns
									GH113	T1	T2	0.904861	0.952346	ns
									GH113	T1	T3	0.169283	0.952346	ns
									GH113	T2	T3	0.209482	0.952346	ns
									GH114	C	T4	0.0435122	0.348098	ns
									GH114	C	T1	1	1	ns
									GH114	C	T2	1	1	ns
									GH114	C	T3	0.386939	1	ns
									GH114	T4	T1	0.0435122	0.348098	ns
									GH114	T4	T2	0.0435122	0.348098	ns
									GH114	T4	T3	0.248674	1	ns
									GH114	T1	T2	1	1	ns
									GH114	T1	T3	0.386939	1	ns
									GH114	T2	T3	0.386939	1	ns
									GH115	C	T1	0.135166	0.805567	ns
									GH115	C	T2	0.209482	0.805567	ns
									GH115	C	T3	0.0197694	0.177925	ns
									GH115	T4	T1	0.072998	0.510986	ns
									GH115	T4	T2	0.0421649	0.337319	ns
									GH115	T4	T3	0.33898	0.805567	ns
									GH115	T1	T2	0.81107	0.81107	ns
									GH115	T1	T3	0.402784	0.805567	ns
									GH115	T2	T3	0.282059	0.805567	ns
									GH116	C	T4	0.289207	0.927615	ns
									GH116	C	T1	0.832128	0.927615	ns
									GH116	C	T2	0.762028	0.927615	ns
									GH116	C	T3	0.396499	0.927615	ns
									GH116	T4	T1	0.203431	0.927615	ns
									GH116	T4	T2	0.172983	0.927615	ns
									GH116	T4	T3	0.056423	0.56423	ns
									GH116	T1	T2	0.927615	0.927615	ns
									GH116	T1	T3	0.52483	0.927615	ns
									GH116	T2	T3	0.585704	0.927615	ns
									GH119	C	T4	0.369403	0.931876	ns
									GH119	C	T1	0.864247	0.931876	ns
									GH119	C	T2	0.931876	0.931876	ns
									GH119	C	T3	0.931876	0.931876	ns
									GH119	T4	T1	0.467457	0.931876	ns
									GH119	T4	T2	0.41673	0.931876	ns
									GH119	T4	T3	0.325569	0.931876	ns
									GH119	T1	T2	0.931876	0.931876	ns
									GH119	T1	T3	0.797599	0.931876	ns
									GH119	T2	T3	0.864247	0.931876	ns
									GH120	C	T4	0.33898	0.952346	ns
									GH120	C	T1	0.282059	0.952346	ns
									GH120	C	T2	0.0270239	0.270239	ns
									GH120	C	T3	0.25618	0.952346	ns
									GH120	T4	T1	0.904861	0.952346	ns
									GH120	T4	T2	0.209482	0.952346	ns
									GH120	T4	T3	0.857714	0.952346	ns
									GH120	T1	T2	0.25618	0.952346	ns
									GH120	T1	T3	0.952346	0.952346	ns
									GH120	T2	T3	0.282059	0.952346	ns
									GH123	C	T4	0.0807656	0.646125	ns
									GH123	C	T1	0.0619445	0.557501	ns
									GH123	C	T2	0.053991	0.53991	ns
									GH123	C	T3	0.433741	0.951984	ns
									GH123	T4	T1	0.904141	0.951984	ns
									GH123	T4	T2	0.856644	0.951984	ns
									GH123	T4	T3	0.33532	0.951984	ns
									GH123	T1	T2	0.951984	0.951984	ns
									GH123	T1	T3	0.278415	0.951984	ns
									GH123	T2	T3	0.252581	0.951984	ns
									GH125	C	T1	0.209482	0.81107	ns
									GH125	C	T2	0.072998	0.583984	ns
									GH125	C	T3	0.309656	0.81107	ns
									GH125	T4	T1	0.120233	0.81107	ns
									GH125	T4	T2	0.309656	0.81107	ns
									GH125	T4	T3	0.072998	0.583984	ns
									GH125	T1	T2	0.590679	0.81107	ns
									GH125	T1	T3	0.81107	0.81107	ns
									GH125	T2	T3	0.437219	0.81107	ns
									GH127	C	T1	0.188593	0.754374	ns
									GH127	C	T2	0.106623	0.746362	ns
									GH127	C	T3	0.00716097	0.0644487	ns
									GH127	T4	T1	0.0830812	0.664649	ns
									GH127	T4	T2	0.151494	0.754374	ns
									GH127	T4	T3	0.719918	0.765087	ns
									GH127	T1	T2	0.765087	0.765087	ns
									GH127	T1	T3	0.169283	0.754374	ns
									GH127	T2	T3	0.282059	0.765087	ns
									GH128	C	T4	0.531138	0.88285	ns
									GH128	C	T1	0.161544	0.88285	ns
									GH128	C	T2	0.105032	0.88285	ns
									GH128	C	T3	0.439151	0.88285	ns
									GH128	T4	T1	0.439151	0.88285	ns
									GH128	T4	T2	0.3199	0.88285	ns
									GH128	T4	T3	0.88285	0.88285	ns
									GH128	T1	T2	0.825064	0.88285	ns
									GH128	T1	T3	0.531138	0.88285	ns
									GH128	T2	T3	0.396824	0.88285	ns
									GH129	C	T4	0.632585	0.952346	ns
									GH129	C	T1	0.632585	0.952346	ns
									GH129	C	T2	0.675706	0.952346	ns
									GH129	C	T3	0.904861	0.952346	ns
									GH129	T4	T1	0.33898	0.952346	ns
									GH129	T4	T2	0.952346	0.952346	ns
									GH129	T4	T3	0.550097	0.952346	ns
									GH129	T1	T2	0.370028	0.952346	ns
									GH129	T1	T3	0.719918	0.952346	ns
									GH129	T2	T3	0.590679	0.952346	ns
									GH13	C	T4	0.857714	1	ns
									GH13	C	T1	0.765087	1	ns
									GH13	C	T2	0.81107	1	ns
									GH13	C	T3	0.857714	1	ns
									GH13	T4	T1	0.904861	1	ns
									GH13	T4	T2	0.952346	1	ns
									GH13	T4	T3	1	1	ns
									GH13	T1	T2	0.952346	1	ns
									GH13	T1	T3	0.904861	1	ns
									GH13	T2	T3	0.952346	1	ns
									GH130	C	T4	0.437219	0.81107	ns
									GH130	C	T1	0.550097	0.81107	ns
									GH130	C	T2	0.402784	0.81107	ns
									GH130	C	T3	0.81107	0.81107	ns
									GH130	T4	T1	0.169283	0.81107	ns
									GH130	T4	T2	0.106623	0.81107	ns
									GH130	T4	T3	0.309656	0.81107	ns
									GH130	T1	T2	0.81107	0.81107	ns
									GH130	T1	T3	0.719918	0.81107	ns
									GH130	T2	T3	0.550097	0.81107	ns
									GH133	C	T4	0.952346	0.952346	ns
									GH133	C	T1	0.675706	0.952346	ns
									GH133	C	T2	0.473289	0.952346	ns
									GH133	C	T3	0.188593	0.952346	ns
									GH133	T4	T1	0.632585	0.952346	ns
									GH133	T4	T2	0.437219	0.952346	ns
									GH133	T4	T3	0.169283	0.952346	ns
									GH133	T1	T2	0.765087	0.952346	ns
									GH133	T1	T3	0.370028	0.952346	ns
									GH133	T2	T3	0.550097	0.952346	ns
									GH137	C	T4	0.231998	1	ns
									GH137	C	T1	0.231998	1	ns
									GH137	C	T2	0.402784	1	ns
									GH137	C	T3	0.33898	1	ns
									GH137	T4	T1	1	1	ns
									GH137	T4	T2	0.719918	1	ns
									GH137	T4	T3	0.81107	1	ns
									GH137	T1	T2	0.719918	1	ns
									GH137	T1	T3	0.81107	1	ns
									GH137	T2	T3	0.904861	1	ns
									GH138	C	T4	0.275834	1	ns
									GH138	C	T1	0.908677	1	ns
									GH138	C	T2	0.275834	1	ns
									GH138	C	T3	0.275834	1	ns
									GH138	T4	T1	0.228422	1	ns
									GH138	T4	T2	1	1	ns
									GH138	T4	T3	1	1	ns
									GH138	T1	T2	0.228422	1	ns
									GH138	T1	T3	0.228422	1	ns
									GH138	T2	T3	1	1	ns
									GH139	C	T4	0.290308	1	ns
									GH139	C	T1	0.336394	1	ns
									GH139	C	T2	0.386939	1	ns
									GH139	C	T3	1	1	ns
									GH139	T4	T1	0.923416	1	ns
									GH139	T4	T2	0.847536	1	ns
									GH139	T4	T3	0.290308	1	ns
									GH139	T1	T2	0.923416	1	ns
									GH139	T1	T3	0.336394	1	ns
									GH139	T2	T3	0.386939	1	ns
									GH140	C	T4	0.0197232	0.197232	ns
									GH140	C	T1	0.03138	0.28242	ns
									GH140	C	T2	0.0485105	0.388084	ns
									GH140	C	T3	0.0557372	0.39016	ns
									GH140	T4	T1	0.857662	0.952328	ns
									GH140	T4	T2	0.719817	0.952328	ns
									GH140	T4	T3	0.675591	0.952328	ns
									GH140	T1	T2	0.857662	0.952328	ns
									GH140	T1	T3	0.811	0.952328	ns
									GH140	T2	T3	0.952328	0.952328	ns
									GH141	C	T4	0.611339	0.952328	ns
									GH141	C	T1	0.386015	0.952328	ns
									GH141	C	T2	0.22036	0.952328	ns
									GH141	C	T3	0.952328	0.952328	ns
									GH141	T4	T1	0.719817	0.952328	ns
									GH141	T4	T2	0.473123	0.952328	ns
									GH141	T4	T3	0.570071	0.952328	ns
									GH141	T1	T2	0.719817	0.952328	ns
									GH141	T1	T3	0.354108	0.952328	ns
									GH141	T2	T3	0.198669	0.952328	ns
									GH142	C	T4	0.473289	0.81107	ns
									GH142	C	T1	0.632585	0.81107	ns
									GH142	C	T2	0.209482	0.81107	ns
									GH142	C	T3	0.719918	0.81107	ns
									GH142	T4	T1	0.81107	0.81107	ns
									GH142	T4	T2	0.590679	0.81107	ns
									GH142	T4	T3	0.282059	0.81107	ns
									GH142	T1	T2	0.437219	0.81107	ns
									GH142	T1	T3	0.402784	0.81107	ns
									GH142	T2	T3	0.106623	0.81107	ns
									GH143	C	T4	0.238999	0.947843	ns
									GH143	C	T1	0.471785	0.947843	ns
									GH143	C	T2	0.743607	0.947843	ns
									GH143	C	T3	0.79358	0.947843	ns
									GH143	T4	T1	0.647015	0.947843	ns
									GH143	T4	T2	0.132434	0.947843	ns
									GH143	T4	T3	0.150106	0.947843	ns
									GH143	T1	T2	0.295257	0.947843	ns
									GH143	T1	T3	0.326473	0.947843	ns
									GH143	T2	T3	0.947843	0.947843	ns
									GH144	C	T4	0.0103309	0.103309	ns
									GH144	C	T1	0.0172484	0.155236	ns
									GH144	C	T2	0.142796	0.951311	ns
									GH144	C	T3	0.126881	0.951311	ns
									GH144	T4	T1	0.854655	0.951311	ns
									GH144	T4	T2	0.271727	0.951311	ns
									GH144	T4	T3	0.299255	0.951311	ns
									GH144	T1	T2	0.359713	0.951311	ns
									GH144	T1	T3	0.392634	0.951311	ns
									GH144	T2	T3	0.951311	0.951311	ns
									GH146	C	T4	0.00597727	0.0537954	ns
									GH146	C	T1	0.309656	0.81107	ns
									GH146	C	T2	0.81107	0.81107	ns
									GH146	C	T3	0.120233	0.721397	ns
									GH146	T4	T1	0.0830812	0.581568	ns
									GH146	T4	T3	0.231998	0.81107	ns
									GH146	T1	T2	0.209482	0.81107	ns
									GH146	T1	T3	0.590679	0.81107	ns
									GH146	T2	T3	0.072998	0.581568	ns
									GH147	C	T4	0.580543	0.825064	ns
									GH147	C	T1	0.105032	0.825064	ns
									GH147	C	T2	0.396824	0.825064	ns
									GH147	C	T3	0.161544	0.825064	ns
									GH147	T4	T1	0.285366	0.825064	ns
									GH147	T4	T2	0.768211	0.825064	ns
									GH147	T4	T3	0.396824	0.825064	ns
									GH147	T1	T2	0.439151	0.825064	ns
									GH147	T1	T3	0.825064	0.825064	ns
									GH147	T2	T3	0.580543	0.825064	ns
									GH148	C	T4	0.33898	1	ns
									GH148	C	T1	0.33898	1	ns
									GH148	C	T2	0.550097	1	ns
									GH148	C	T3	0.282059	1	ns
									GH148	T4	T1	1	1	ns
									GH148	T4	T2	0.719918	1	ns
									GH148	T4	T3	0.904861	1	ns
									GH148	T1	T2	0.719918	1	ns
									GH148	T1	T3	0.904861	1	ns
									GH148	T2	T3	0.632585	1	ns
									GH15	C	T1	1	1	ns
									GH15	C	T2	0.295257	0.88577	ns
									GH15	C	T3	0.116418	0.582089	ns
									GH15	T4	T2	0.0261383	0.209106	ns
									GH15	T4	T3	0.0889766	0.582089	ns
									GH15	T1	T2	0.295257	0.88577	ns
									GH15	T1	T3	0.116418	0.582089	ns
									GH15	T2	T3	0.600745	1	ns
									GH151	C	T4	0.326239	1	ns
									GH151	C	T1	0.400084	1	ns
									GH151	C	T2	1	1	ns
									GH151	C	T3	0.527973	1	ns
									GH151	T4	T1	0.888466	1	ns
									GH151	T4	T2	0.326239	1	ns
									GH151	T4	T3	0.725879	1	ns
									GH151	T1	T2	0.400084	1	ns
									GH151	T1	T3	0.833381	1	ns
									GH151	T2	T3	0.527973	1	ns
									GH154	C	T4	0.904861	0.952346	ns
									GH154	C	T1	0.632585	0.952346	ns
									GH154	C	T2	0.719918	0.952346	ns
									GH154	C	T3	0.765087	0.952346	ns
									GH154	T4	T1	0.550097	0.952346	ns
									GH154	T4	T2	0.81107	0.952346	ns
									GH154	T4	T3	0.857714	0.952346	ns
									GH154	T1	T2	0.402784	0.952346	ns
									GH154	T1	T3	0.437219	0.952346	ns
									GH154	T2	T3	0.952346	0.952346	ns
									GH156	C	T4	0.477676	0.877328	ns
									GH156	C	T1	0.338559	0.877328	ns
									GH156	C	T2	0.1018	0.877328	ns
									GH156	C	T3	0.138385	0.877328	ns
									GH156	T4	T1	0.80493	0.877328	ns
									GH156	T4	T2	0.354371	0.877328	ns
									GH156	T4	T3	0.44024	0.877328	ns
									GH156	T1	T2	0.497028	0.877328	ns
									GH156	T1	T3	0.599711	0.877328	ns
									GH156	T2	T3	0.877328	0.877328	ns
									GH158	C	T4	0.632001	1	ns
									GH158	C	T1	0.161544	1	ns
									GH158	C	T2	1	1	ns
									GH158	C	T3	0.483959	1	ns
									GH158	T4	T1	0.357058	1	ns
									GH158	T4	T2	0.632001	1	ns
									GH158	T4	T3	0.825064	1	ns
									GH158	T1	T2	0.161544	1	ns
									GH158	T1	T3	0.483959	1	ns
									GH158	T2	T3	0.483959	1	ns
									GH159	C	T4	0.161544	1	ns
									GH159	C	T1	0.396824	1	ns
									GH159	C	T2	0.632001	1	ns
									GH159	C	T3	0.396824	1	ns
									GH159	T4	T1	0.024627	0.221643	ns
									GH159	T4	T2	0.357058	1	ns
									GH159	T4	T3	0.024627	0.221643	ns
									GH159	T1	T2	0.184767	1	ns
									GH159	T1	T3	1	1	ns
									GH159	T2	T3	0.184767	1	ns
									GH16	C	T4	0.0639391	0.639391	ns
									GH16	C	T1	0.231998	0.952346	ns
									GH16	C	T2	0.209482	0.952346	ns
									GH16	C	T3	0.437219	0.952346	ns
									GH16	T4	T1	0.510939	0.952346	ns
									GH16	T4	T2	0.550097	0.952346	ns
									GH16	T4	T3	0.282059	0.952346	ns
									GH16	T1	T2	0.952346	0.952346	ns
									GH16	T1	T3	0.675706	0.952346	ns
									GH16	T2	T3	0.632585	0.952346	ns
									GH163	C	T4	0.590679	0.952346	ns
									GH163	C	T1	0.675706	0.952346	ns
									GH163	C	T2	0.952346	0.952346	ns
									GH163	C	T3	0.437219	0.952346	ns
									GH163	T4	T1	0.904861	0.952346	ns
									GH163	T4	T2	0.632585	0.952346	ns
									GH163	T4	T3	0.81107	0.952346	ns
									GH163	T1	T2	0.719918	0.952346	ns
									GH163	T1	T3	0.719918	0.952346	ns
									GH163	T2	T3	0.473289	0.952346	ns
									GH165	C	T4	0.718904	0.976072	ns
									GH165	C	T1	0.764225	0.976072	ns
									GH165	C	T2	0.976072	0.976072	ns
									GH165	C	T3	0.810369	0.976072	ns
									GH165	T4	T1	0.952166	0.976072	ns
									GH165	T4	T2	0.741452	0.976072	ns
									GH165	T4	T3	0.54859	0.976072	ns
									GH165	T1	T2	0.787204	0.976072	ns
									GH165	T1	T3	0.589275	0.976072	ns
									GH165	T2	T3	0.787204	0.976072	ns
									GH166	C	T4	0.0226362	0.226362	ns
									GH166	C	T1	0.718904	0.718904	ns
									GH166	C	T2	0.418038	0.718904	ns
									GH166	C	T3	0.177107	0.718904	ns
									GH166	T4	T1	0.054909	0.494181	ns
									GH166	T4	T2	0.141646	0.718904	ns
									GH166	T4	T3	0.352472	0.718904	ns
									GH166	T1	T2	0.652779	0.718904	ns
									GH166	T1	T3	0.322276	0.718904	ns
									GH166	T2	T3	0.589275	0.718904	ns
									GH167	C	T4	0.623527	0.944096	ns
									GH167	C	T1	0.140866	0.944096	ns
									GH167	C	T2	0.122904	0.944096	ns
									GH167	C	T3	0.16078	0.944096	ns
									GH167	T4	T1	0.326239	0.944096	ns
									GH167	T4	T2	0.292873	0.944096	ns
									GH167	T4	T3	0.361982	0.944096	ns
									GH167	T1	T2	0.944096	0.944096	ns
									GH167	T1	T3	0.944096	0.944096	ns
									GH167	T2	T3	0.888466	0.944096	ns
									GH17	C	T4	0.290308	1	ns
									GH17	C	T1	0.847536	1	ns
									GH17	C	T2	0.923416	1	ns
									GH17	C	T3	0.290308	1	ns
									GH17	T4	T1	0.386939	1	ns
									GH17	T4	T2	0.336394	1	ns
									GH17	T4	T3	1	1	ns
									GH17	T1	T2	0.923416	1	ns
									GH17	T1	T3	0.386939	1	ns
									GH17	T2	T3	0.336394	1	ns
									GH170	C	T4	0.693829	0.975842	ns
									GH170	C	T1	0.628025	0.975842	ns
									GH170	C	T2	0.467371	0.975842	ns
									GH170	C	T3	0.449023	0.975842	ns
									GH170	T4	T1	0.927615	0.975842	ns
									GH170	T4	T2	0.262532	0.975842	ns
									GH170	T4	T3	0.249852	0.975842	ns
									GH170	T1	T2	0.225791	0.975842	ns
									GH170	T1	T3	0.214401	0.975842	ns
									GH170	T2	T3	0.975842	0.975842	ns
									GH171	C	T4	0.309656	0.81107	ns
									GH171	C	T1	0.0558293	0.558293	ns
									GH171	C	T2	0.632585	0.81107	ns
									GH171	C	T3	0.0942643	0.81107	ns
									GH171	T4	T1	0.370028	0.81107	ns
									GH171	T4	T2	0.590679	0.81107	ns
									GH171	T4	T3	0.510939	0.81107	ns
									GH171	T1	T2	0.151494	0.81107	ns
									GH171	T1	T3	0.81107	0.81107	ns
									GH171	T2	T3	0.231998	0.81107	ns
									GH172	C	T1	0.072998	0.583984	ns
									GH172	C	T2	0.402784	0.857714	ns
									GH172	C	T3	0.106623	0.639739	ns
									GH172	T4	T1	0.151494	0.75747	ns
									GH172	T4	T2	0.0168274	0.151447	ns
									GH172	T4	T3	0.106623	0.639739	ns
									GH172	T1	T2	0.33898	0.857714	ns
									GH172	T1	T3	0.857714	0.857714	ns
									GH172	T2	T3	0.437219	0.857714	ns
									GH173	C	T4	0.660963	0.950041	ns
									GH173	C	T1	0.616204	0.950041	ns
									GH173	C	T2	0.754073	0.950041	ns
									GH173	C	T3	0.70697	0.950041	ns
									GH173	T4	T1	0.347309	0.950041	ns
									GH173	T4	T2	0.452137	0.950041	ns
									GH173	T4	T3	0.950041	0.950041	ns
									GH173	T1	T2	0.850905	0.950041	ns
									GH173	T1	T3	0.380396	0.950041	ns
									GH173	T2	T3	0.490696	0.950041	ns
									GH18	C	T4	0.0830812	0.830812	ns
									GH18	C	T1	0.402784	0.952346	ns
									GH18	C	T2	0.151494	0.952346	ns
									GH18	C	T3	0.0942643	0.848379	ns
									GH18	T4	T1	0.370028	0.952346	ns
									GH18	T4	T2	0.765087	0.952346	ns
									GH18	T4	T3	0.952346	0.952346	ns
									GH18	T1	T2	0.550097	0.952346	ns
									GH18	T1	T3	0.402784	0.952346	ns
									GH18	T2	T3	0.81107	0.952346	ns
									GH19	C	T4	0.0770121	0.539085	ns
									GH19	C	T1	0.285366	1	ns
									GH19	C	T2	0.853859	1	ns
									GH19	C	T3	0.0770121	0.539085	ns
									GH19	T4	T1	0.483959	1	ns
									GH19	T4	T2	0.0508801	0.457921	ns
									GH19	T4	T3	1	1	ns
									GH19	T1	T2	0.210373	1	ns
									GH19	T1	T3	0.483959	1	ns
									GH19	T2	T3	0.0508801	0.457921	ns
									GH2	C	T4	0.0421649	0.379484	ns
									GH2	C	T1	0.231998	0.675706	ns
									GH2	C	T2	0.437219	0.675706	ns
									GH2	C	T3	0.0101774	0.101774	ns
									GH2	T4	T1	0.402784	0.675706	ns
									GH2	T4	T2	0.209482	0.675706	ns
									GH2	T4	T3	0.590679	0.675706	ns
									GH2	T1	T2	0.675706	0.675706	ns
									GH2	T1	T3	0.169283	0.675706	ns
									GH2	T2	T3	0.072998	0.583984	ns
									GH20	C	T4	0.120233	0.601164	ns
									GH20	C	T1	0.765087	0.952346	ns
									GH20	C	T2	0.106623	0.601164	ns
									GH20	C	T3	0.0270239	0.243215	ns
									GH20	T4	T1	0.0639391	0.447574	ns
									GH20	T4	T2	0.952346	0.952346	ns
									GH20	T4	T3	0.510939	0.952346	ns
									GH20	T1	T2	0.0558293	0.446634	ns
									GH20	T1	T3	0.0120738	0.120738	ns
									GH20	T2	T3	0.550097	0.952346	ns
									GH23	C	T4	0.857714	0.857714	ns
									GH23	C	T1	0.25618	0.857714	ns
									GH23	C	T2	0.437219	0.857714	ns
									GH23	C	T3	0.135166	0.857714	ns
									GH23	T4	T1	0.33898	0.857714	ns
									GH23	T4	T2	0.550097	0.857714	ns
									GH23	T4	T3	0.188593	0.857714	ns
									GH23	T1	T2	0.719918	0.857714	ns
									GH23	T1	T3	0.719918	0.857714	ns
									GH23	T2	T3	0.473289	0.857714	ns
									GH24	C	T4	0.0942643	0.848379	ns
									GH24	C	T1	0.675706	0.952346	ns
									GH24	C	T2	0.719918	0.952346	ns
									GH24	C	T3	0.719918	0.952346	ns
									GH24	T4	T1	0.209482	0.952346	ns
									GH24	T4	T2	0.0421649	0.421649	ns
									GH24	T4	T3	0.188593	0.952346	ns
									GH24	T1	T2	0.437219	0.952346	ns
									GH24	T1	T3	0.952346	0.952346	ns
									GH24	T2	T3	0.473289	0.952346	ns
									GH25	C	T4	0.309656	0.952346	ns
									GH25	C	T1	0.632585	0.952346	ns
									GH25	C	T2	0.473289	0.952346	ns
									GH25	C	T3	0.437219	0.952346	ns
									GH25	T4	T1	0.590679	0.952346	ns
									GH25	T4	T2	0.765087	0.952346	ns
									GH25	T4	T3	0.81107	0.952346	ns
									GH25	T1	T2	0.81107	0.952346	ns
									GH25	T1	T3	0.765087	0.952346	ns
									GH25	T2	T3	0.952346	0.952346	ns
									GH26	C	T4	0.00855098	0.0855098	ns
									GH26	C	T1	0.719918	0.904861	ns
									GH26	C	T2	0.023151	0.162057	ns
									GH26	C	T3	0.0120738	0.108664	ns
									GH26	T4	T1	0.023151	0.162057	ns
									GH26	T4	T2	0.719918	0.904861	ns
									GH26	T4	T3	0.904861	0.904861	ns
									GH26	T1	T2	0.0558293	0.279146	ns
									GH26	T1	T3	0.0314437	0.188662	ns
									GH26	T2	T3	0.81107	0.904861	ns
									GH27	C	T4	0.437219	0.952346	ns
									GH27	C	T1	0.904861	0.952346	ns
									GH27	C	T2	0.632585	0.952346	ns
									GH27	C	T3	0.857714	0.952346	ns
									GH27	T4	T1	0.510939	0.952346	ns
									GH27	T4	T2	0.209482	0.952346	ns
									GH27	T4	T3	0.550097	0.952346	ns
									GH27	T1	T2	0.550097	0.952346	ns
									GH27	T1	T3	0.952346	0.952346	ns
									GH27	T2	T3	0.510939	0.952346	ns
									GH28	C	T4	0.309656	0.952346	ns
									GH28	C	T1	0.0558293	0.502464	ns
									GH28	C	T2	0.0364698	0.364698	ns
									GH28	C	T3	0.0639391	0.511513	ns
									GH28	T4	T1	0.370028	0.952346	ns
									GH28	T4	T2	0.282059	0.952346	ns
									GH28	T4	T3	0.402784	0.952346	ns
									GH28	T1	T2	0.857714	0.952346	ns
									GH28	T1	T3	0.952346	0.952346	ns
									GH28	T2	T3	0.81107	0.952346	ns
									GH29	C	T4	0.402784	0.904861	ns
									GH29	C	T1	0.370028	0.904861	ns
									GH29	C	T2	0.904861	0.904861	ns
									GH29	C	T3	0.209482	0.904861	ns
									GH29	T4	T1	0.0830812	0.747731	ns
									GH29	T4	T2	0.473289	0.904861	ns
									GH29	T4	T3	0.0364698	0.364698	ns
									GH29	T1	T2	0.309656	0.904861	ns
									GH29	T1	T3	0.719918	0.904861	ns
									GH29	T2	T3	0.169283	0.904861	ns
									GH3	C	T1	0.25618	1	ns
									GH3	C	T2	0.25618	1	ns
									GH3	C	T3	0.188593	1	ns
									GH3	T4	T1	0.0639391	0.511513	ns
									GH3	T4	T2	0.0639391	0.511513	ns
									GH3	T4	T3	0.0942643	0.65985	ns
									GH3	T1	T2	1	1	ns
									GH3	T1	T3	0.857714	1	ns
									GH3	T2	T3	0.857714	1	ns
									GH30	C	T1	0.510939	0.765087	ns
									GH30	C	T2	0.106623	0.639739	ns
									GH30	C	T3	0.0558293	0.446634	ns
									GH30	T4	T1	0.00855098	0.0769588	ns
									GH30	T4	T2	0.0942643	0.639739	ns
									GH30	T4	T3	0.169283	0.765087	ns
									GH30	T1	T2	0.33898	0.765087	ns
									GH30	T1	T3	0.209482	0.765087	ns
									GH30	T2	T3	0.765087	0.765087	ns
									GH31	C	T1	0.169283	0.67713	ns
									GH31	C	T2	0.0639391	0.447574	ns
									GH31	C	T3	0.120233	0.601164	ns
									GH31	T4	T1	0.0270239	0.243215	ns
									GH31	T4	T2	0.0830812	0.498487	ns
									GH31	T4	T3	0.0421649	0.337319	ns
									GH31	T1	T2	0.632585	0.857714	ns
									GH31	T1	T3	0.857714	0.857714	ns
									GH31	T2	T3	0.765087	0.857714	ns
									GH32	C	T4	0.0120738	0.120738	ns
									GH32	C	T1	0.857714	0.857714	ns
									GH32	C	T2	0.25618	0.857714	ns
									GH32	C	T3	0.120233	0.857714	ns
									GH32	T4	T1	0.0197694	0.177925	ns
									GH32	T4	T2	0.169283	0.857714	ns
									GH32	T4	T3	0.33898	0.857714	ns
									GH32	T1	T2	0.33898	0.857714	ns
									GH32	T1	T3	0.169283	0.857714	ns
									GH32	T2	T3	0.675706	0.857714	ns
									GH33	C	T4	0.0639391	0.510986	ns
									GH33	C	T1	0.437219	0.874437	ns
									GH33	C	T2	1	1	ns
									GH33	C	T3	0.309656	0.874437	ns
									GH33	T4	T1	0.00855098	0.0855098	ns
									GH33	T4	T2	0.0639391	0.510986	ns
									GH33	T4	T3	0.402784	0.874437	ns
									GH33	T1	T2	0.437219	0.874437	ns
									GH33	T1	T3	0.072998	0.510986	ns
									GH33	T2	T3	0.309656	0.874437	ns
									GH35	C	T4	0.0830812	0.581568	ns
									GH35	C	T1	0.719918	1	ns
									GH35	C	T2	0.719918	1	ns
									GH35	C	T3	0.473289	1	ns
									GH35	T4	T1	0.0364698	0.291759	ns
									GH35	T4	T2	0.0364698	0.291759	ns
									GH35	T4	T3	0.0142769	0.142769	ns
									GH35	T1	T2	1	1	ns
									GH35	T1	T3	0.719918	1	ns
									GH35	T2	T3	0.719918	1	ns
									GH36	C	T4	0.309656	1	ns
									GH36	C	T1	0.437219	1	ns
									GH36	C	T2	0.135166	1	ns
									GH36	C	T3	0.135166	1	ns
									GH36	T4	T1	0.81107	1	ns
									GH36	T4	T2	0.632585	1	ns
									GH36	T4	T3	0.632585	1	ns
									GH36	T1	T2	0.473289	1	ns
									GH36	T1	T3	0.473289	1	ns
									GH36	T2	T3	1	1	ns
									GH37	C	T4	1	1	ns
									GH37	C	T1	1	1	ns
									GH37	C	T2	1	1	ns
									GH37	C	T3	0.113846	0.796924	ns
									GH37	T4	T1	1	1	ns
									GH37	T4	T2	1	1	ns
									GH37	T4	T3	0.113846	0.796924	ns
									GH37	T1	T2	1	1	ns
									GH37	T1	T3	0.113846	0.796924	ns
									GH37	T2	T3	0.113846	0.796924	ns
									GH38	C	T4	0.282059	0.952346	ns
									GH38	C	T1	0.25618	0.952346	ns
									GH38	C	T2	0.120233	0.952346	ns
									GH38	C	T3	0.106623	0.952346	ns
									GH38	T4	T1	0.952346	0.952346	ns
									GH38	T4	T2	0.632585	0.952346	ns
									GH38	T4	T3	0.590679	0.952346	ns
									GH38	T1	T2	0.675706	0.952346	ns
									GH38	T1	T3	0.632585	0.952346	ns
									GH38	T2	T3	0.952346	0.952346	ns
									GH39	C	T4	0.169283	0.857714	ns
									GH39	C	T1	0.590679	0.857714	ns
									GH39	C	T2	0.282059	0.857714	ns
									GH39	C	T3	0.370028	0.857714	ns
									GH39	T4	T1	0.402784	0.857714	ns
									GH39	T4	T2	0.765087	0.857714	ns
									GH39	T4	T3	0.632585	0.857714	ns
									GH39	T1	T2	0.590679	0.857714	ns
									GH39	T1	T3	0.719918	0.857714	ns
									GH39	T2	T3	0.857714	0.857714	ns
									GH4	C	T4	0.952346	0.952346	ns
									GH4	C	T1	0.765087	0.952346	ns
									GH4	C	T2	0.81107	0.952346	ns
									GH4	C	T3	0.437219	0.952346	ns
									GH4	T4	T1	0.719918	0.952346	ns
									GH4	T4	T2	0.765087	0.952346	ns
									GH4	T4	T3	0.473289	0.952346	ns
									GH4	T1	T2	0.952346	0.952346	ns
									GH4	T1	T3	0.282059	0.952346	ns
									GH4	T2	T3	0.309656	0.952346	ns
									GH42	C	T4	0.952346	0.952346	ns
									GH42	C	T1	0.857714	0.952346	ns
									GH42	C	T2	0.370028	0.952346	ns
									GH42	C	T3	0.510939	0.952346	ns
									GH42	T4	T1	0.904861	0.952346	ns
									GH42	T4	T2	0.402784	0.952346	ns
									GH42	T4	T3	0.550097	0.952346	ns
									GH42	T1	T2	0.473289	0.952346	ns
									GH42	T1	T3	0.632585	0.952346	ns
									GH42	T2	T3	0.81107	0.952346	ns
									GH43	C	T1	0.510939	0.510939	ns
									GH43	C	T2	0.0942643	0.471322	ns
									GH43	C	T3	0.00716097	0.0572877	ns
									GH43	T4	T2	0.0485951	0.291571	ns
									GH43	T4	T3	0.33898	0.510939	ns
									GH43	T1	T2	0.309656	0.510939	ns
									GH43	T1	T3	0.0421649	0.291571	ns
									GH43	T2	T3	0.309656	0.510939	ns
									GH44	C	T4	0.290308	1	ns
									GH44	C	T1	0.336394	1	ns
									GH44	C	T2	1	1	ns
									GH44	C	T3	0.386939	1	ns
									GH44	T4	T1	0.923416	1	ns
									GH44	T4	T2	0.290308	1	ns
									GH44	T4	T3	0.847536	1	ns
									GH44	T1	T2	0.336394	1	ns
									GH44	T1	T3	0.923416	1	ns
									GH44	T2	T3	0.386939	1	ns
									GH45	C	T4	0.266407	0.853049	ns
									GH45	C	T1	0.338559	0.853049	ns
									GH45	C	T2	0.734168	0.853049	ns
									GH45	C	T3	0.853049	0.853049	ns
									GH45	T4	T1	0.0386033	0.386033	ns
									GH45	T4	T2	0.44024	0.853049	ns
									GH45	T4	T3	0.194768	0.853049	ns
									GH45	T1	T2	0.194768	0.853049	ns
									GH45	T1	T3	0.44024	0.853049	ns
									GH45	T2	T3	0.599711	0.853049	ns
									GH49	C	T4	0.113846	0.796924	ns
									GH49	C	T1	1	1	ns
									GH49	C	T2	1	1	ns
									GH49	C	T3	1	1	ns
									GH49	T4	T1	0.113846	0.796924	ns
									GH49	T4	T2	0.113846	0.796924	ns
									GH49	T4	T3	0.113846	0.796924	ns
									GH49	T1	T2	1	1	ns
									GH49	T1	T3	1	1	ns
									GH49	T2	T3	1	1	ns
									GH5	C	T4	0.00855098	0.0769588	ns
									GH5	C	T1	0.188593	0.765087	ns
									GH5	C	T3	0.0197694	0.158155	ns
									GH5	T4	T1	0.188593	0.765087	ns
									GH5	T4	T2	0.719918	0.765087	ns
									GH5	T4	T3	0.765087	0.765087	ns
									GH5	T1	T2	0.0942643	0.65985	ns
									GH5	T1	T3	0.309656	0.765087	ns
									GH5	T2	T3	0.510939	0.765087	ns
									GH50	C	T4	0.549947	0.928545	ns
									GH50	C	T1	0.928545	0.928545	ns
									GH50	C	T2	0.765001	0.928545	ns
									GH50	C	T3	0.834258	0.928545	ns
									GH50	T4	T1	0.611339	0.928545	ns
									GH50	T4	T2	0.765001	0.928545	ns
									GH50	T4	T3	0.697575	0.928545	ns
									GH50	T1	T2	0.834258	0.928545	ns
									GH50	T1	T3	0.904826	0.928545	ns
									GH50	T2	T3	0.928545	0.928545	ns
									GH51	C	T1	0.437219	0.550097	ns
									GH51	C	T2	0.120233	0.550097	ns
									GH51	T4	T1	0.00716097	0.0572877	ns
									GH51	T4	T2	0.0558293	0.334976	ns
									GH51	T4	T3	0.550097	0.550097	ns
									GH51	T1	T2	0.437219	0.550097	ns
									GH51	T1	T3	0.0364698	0.255289	ns
									GH51	T2	T3	0.188593	0.550097	ns
									GH53	C	T4	0.0830812	0.81107	ns
									GH53	C	T1	0.25618	0.81107	ns
									GH53	C	T2	0.675706	0.81107	ns
									GH53	C	T3	0.135166	0.81107	ns
									GH53	T4	T1	0.550097	0.81107	ns
									GH53	T4	T2	0.188593	0.81107	ns
									GH53	T4	T3	0.81107	0.81107	ns
									GH53	T1	T2	0.473289	0.81107	ns
									GH53	T1	T3	0.719918	0.81107	ns
									GH53	T2	T3	0.282059	0.81107	ns
									GH54	C	T1	0.282059	1	ns
									GH54	C	T2	0.0942643	0.471322	ns
									GH54	C	T3	0.0942643	0.471322	ns
									GH54	T4	T1	0.023151	0.208359	ns
									GH54	T4	T2	0.0942643	0.471322	ns
									GH54	T4	T3	0.0942643	0.471322	ns
									GH54	T1	T2	0.550097	1	ns
									GH54	T1	T3	0.550097	1	ns
									GH54	T2	T3	1	1	ns
									GH55	C	T4	1	1	ns
									GH55	C	T1	1	1	ns
									GH55	C	T2	0.113846	0.796924	ns
									GH55	C	T3	1	1	ns
									GH55	T4	T1	1	1	ns
									GH55	T4	T2	0.113846	0.796924	ns
									GH55	T4	T3	1	1	ns
									GH55	T1	T2	0.113846	0.796924	ns
									GH55	T1	T3	1	1	ns
									GH55	T2	T3	0.113846	0.796924	ns
									GH57	C	T4	0.550097	0.719918	ns
									GH57	C	T1	0.188593	0.719918	ns
									GH57	C	T2	0.719918	0.719918	ns
									GH57	C	T3	0.473289	0.719918	ns
									GH57	T4	T1	0.0558293	0.558293	ns
									GH57	T4	T2	0.33898	0.719918	ns
									GH57	T4	T3	0.188593	0.719918	ns
									GH57	T1	T2	0.33898	0.719918	ns
									GH57	T1	T3	0.550097	0.719918	ns
									GH57	T2	T3	0.719918	0.719918	ns
									GH59	C	T4	0.00940659	0.0752527	ns
									GH59	C	T1	0.612932	0.946222	ns
									GH59	C	T2	0.946222	0.946222	ns
									GH59	C	T3	0.399143	0.946222	ns
									GH59	T4	T2	0.00771339	0.0694205	ns
									GH59	T4	T3	0.0794718	0.556303	ns
									GH59	T1	T2	0.661068	0.946222	ns
									GH59	T1	T3	0.177322	0.946222	ns
									GH59	T2	T3	0.362503	0.946222	ns
									GH6	C	T4	0.113846	0.796924	ns
									GH6	C	T1	1	1	ns
									GH6	C	T2	1	1	ns
									GH6	C	T3	1	1	ns
									GH6	T4	T1	0.113846	0.796924	ns
									GH6	T4	T2	0.113846	0.796924	ns
									GH6	T4	T3	0.113846	0.796924	ns
									GH6	T1	T2	1	1	ns
									GH6	T1	T3	1	1	ns
									GH6	T2	T3	1	1	ns
									GH63	C	T4	0.857714	0.904861	ns
									GH63	C	T1	0.437219	0.904861	ns
									GH63	C	T2	0.282059	0.904861	ns
									GH63	C	T3	0.904861	0.904861	ns
									GH63	T4	T1	0.33898	0.904861	ns
									GH63	T4	T2	0.209482	0.904861	ns
									GH63	T4	T3	0.765087	0.904861	ns
									GH63	T1	T2	0.765087	0.904861	ns
									GH63	T1	T3	0.510939	0.904861	ns
									GH63	T2	T3	0.33898	0.904861	ns
									GH64	C	T4	1	1	ns
									GH64	C	T1	1	1	ns
									GH64	C	T2	0.113846	0.796924	ns
									GH64	C	T3	1	1	ns
									GH64	T4	T1	1	1	ns
									GH64	T4	T2	0.113846	0.796924	ns
									GH64	T4	T3	1	1	ns
									GH64	T1	T2	0.113846	0.796924	ns
									GH64	T1	T3	1	1	ns
									GH64	T2	T3	0.113846	0.796924	ns
									GH65	C	T4	0.169283	0.952346	ns
									GH65	C	T1	0.151494	0.952346	ns
									GH65	C	T2	0.309656	0.952346	ns
									GH65	C	T3	0.209482	0.952346	ns
									GH65	T4	T1	0.952346	0.952346	ns
									GH65	T4	T2	0.719918	0.952346	ns
									GH65	T4	T3	0.904861	0.952346	ns
									GH65	T1	T2	0.675706	0.952346	ns
									GH65	T1	T3	0.857714	0.952346	ns
									GH65	T2	T3	0.81107	0.952346	ns
									GH66	C	T4	0.600745	0.844416	ns
									GH66	C	T1	0.238999	0.844416	ns
									GH66	C	T2	0.395097	0.844416	ns
									GH66	C	T3	0.169522	0.844416	ns
									GH66	T4	T1	0.513007	0.844416	ns
									GH66	T4	T2	0.743607	0.844416	ns
									GH66	T4	T3	0.395097	0.844416	ns
									GH66	T1	T2	0.743607	0.844416	ns
									GH66	T1	T3	0.844416	0.844416	ns
									GH66	T2	T3	0.600745	0.844416	ns
									GH67	C	T4	0.0942643	0.848379	ns
									GH67	C	T1	0.857714	0.857714	ns
									GH67	C	T2	0.81107	0.857714	ns
									GH67	C	T3	0.282059	0.857714	ns
									GH67	T4	T1	0.135166	0.857714	ns
									GH67	T4	T2	0.0558293	0.558293	ns
									GH67	T4	T3	0.550097	0.857714	ns
									GH67	T1	T2	0.675706	0.857714	ns
									GH67	T1	T3	0.370028	0.857714	ns
									GH67	T2	T3	0.188593	0.857714	ns
									GH73	C	T4	0.857714	1	ns
									GH73	C	T1	0.675706	1	ns
									GH73	C	T2	0.857714	1	ns
									GH73	C	T3	0.719918	1	ns
									GH73	T4	T1	0.550097	1	ns
									GH73	T4	T2	1	1	ns
									GH73	T4	T3	0.857714	1	ns
									GH73	T1	T2	0.550097	1	ns
									GH73	T1	T3	0.437219	1	ns
									GH73	T2	T3	0.857714	1	ns
									GH74	C	T4	0.647015	1	ns
									GH74	C	T1	0.295257	1	ns
									GH74	C	T2	0.471785	1	ns
									GH74	C	T3	1	1	ns
									GH74	T4	T1	0.132434	1	ns
									GH74	T4	T2	0.238999	1	ns
									GH74	T4	T3	0.647015	1	ns
									GH74	T1	T2	0.743607	1	ns
									GH74	T1	T3	0.295257	1	ns
									GH74	T2	T3	0.471785	1	ns
									GH76	C	T4	0.082618	0.82618	ns
									GH76	C	T1	0.134579	0.952274	ns
									GH76	C	T2	0.632072	0.952274	ns
									GH76	C	T3	0.0937691	0.843922	ns
									GH76	T4	T1	0.810791	0.952274	ns
									GH76	T4	T2	0.208797	0.952274	ns
									GH76	T4	T3	0.952274	0.952274	ns
									GH76	T1	T2	0.308927	0.952274	ns
									GH76	T1	T3	0.857502	0.952274	ns
									GH76	T2	T3	0.231295	0.952274	ns
									GH77	C	T4	0.904861	0.952346	ns
									GH77	C	T1	0.952346	0.952346	ns
									GH77	C	T2	0.719918	0.952346	ns
									GH77	C	T3	0.309656	0.952346	ns
									GH77	T4	T1	0.857714	0.952346	ns
									GH77	T4	T2	0.81107	0.952346	ns
									GH77	T4	T3	0.25618	0.952346	ns
									GH77	T1	T2	0.675706	0.952346	ns
									GH77	T1	T3	0.33898	0.952346	ns
									GH77	T2	T3	0.169283	0.952346	ns
									GH78	C	T4	0.437219	0.765087	ns
									GH78	C	T1	0.0639391	0.575452	ns
									GH78	C	T2	0.120233	0.765087	ns
									GH78	C	T3	0.0168274	0.168274	ns
									GH78	T4	T1	0.282059	0.765087	ns
									GH78	T4	T2	0.437219	0.765087	ns
									GH78	T4	T3	0.106623	0.765087	ns
									GH78	T1	T2	0.765087	0.765087	ns
									GH78	T1	T3	0.590679	0.765087	ns
									GH78	T2	T3	0.402784	0.765087	ns
									GH79	C	T4	1	1	ns
									GH79	C	T1	1	1	ns
									GH79	C	T2	0.113846	0.796924	ns
									GH79	C	T3	1	1	ns
									GH79	T4	T1	1	1	ns
									GH79	T4	T2	0.113846	0.796924	ns
									GH79	T4	T3	1	1	ns
									GH79	T1	T2	0.113846	0.796924	ns
									GH79	T1	T3	1	1	ns
									GH79	T2	T3	0.113846	0.796924	ns
									GH8	C	T4	0.0120738	0.108664	ns
									GH8	C	T1	0.719918	0.719918	ns
									GH8	C	T2	0.675706	0.719918	ns
									GH8	C	T3	0.106623	0.639739	ns
									GH8	T4	T2	0.0364698	0.291759	ns
									GH8	T4	T3	0.370028	0.719918	ns
									GH8	T1	T2	0.437219	0.719918	ns
									GH8	T1	T3	0.0485951	0.340166	ns
									GH8	T2	T3	0.231998	0.719918	ns
									GH84	C	T4	0.0357677	0.357677	ns
									GH84	C	T1	0.197145	0.928302	ns
									GH84	C	T2	0.352472	0.928302	ns
									GH84	C	T3	0.167676	0.928302	ns
									GH84	T4	T1	0.418038	0.928302	ns
									GH84	T4	T2	0.2421	0.928302	ns
									GH84	T4	T3	0.471618	0.928302	ns
									GH84	T1	T2	0.718904	0.928302	ns
									GH84	T1	T3	0.928302	0.928302	ns
									GH84	T2	T3	0.652779	0.928302	ns
									GH85	C	T4	1	1	ns
									GH85	C	T1	1	1	ns
									GH85	C	T2	0.113846	0.796924	ns
									GH85	C	T3	1	1	ns
									GH85	T4	T1	1	1	ns
									GH85	T4	T2	0.113846	0.796924	ns
									GH85	T4	T3	1	1	ns
									GH85	T1	T2	0.113846	0.796924	ns
									GH85	T1	T3	1	1	ns
									GH85	T2	T3	0.113846	0.796924	ns
									GH88	C	T4	0.719918	0.857714	ns
									GH88	C	T1	0.169283	0.857714	ns
									GH88	C	T2	0.0485951	0.485951	ns
									GH88	C	T3	0.857714	0.857714	ns
									GH88	T4	T1	0.309656	0.857714	ns
									GH88	T4	T2	0.106623	0.852986	ns
									GH88	T4	T3	0.857714	0.857714	ns
									GH88	T1	T2	0.550097	0.857714	ns
									GH88	T1	T3	0.231998	0.857714	ns
									GH88	T2	T3	0.072998	0.656982	ns
									GH89	C	T4	0.25618	0.765087	ns
									GH89	C	T1	0.719918	0.765087	ns
									GH89	C	T2	0.402784	0.765087	ns
									GH89	C	T3	0.402784	0.765087	ns
									GH89	T4	T1	0.437219	0.765087	ns
									GH89	T4	T2	0.765087	0.765087	ns
									GH89	T4	T3	0.0485951	0.485951	ns
									GH89	T1	T2	0.632585	0.765087	ns
									GH89	T1	T3	0.231998	0.765087	ns
									GH89	T2	T3	0.0942643	0.765087	ns
									GH9	C	T4	0.00855098	0.0855098	ns
									GH9	C	T1	0.765087	1	ns
									GH9	C	T2	0.169283	0.846177	ns
									GH9	C	T3	0.169283	0.846177	ns
									GH9	T4	T1	0.0197694	0.177925	ns
									GH9	T4	T2	0.209482	0.846177	ns
									GH9	T4	T3	0.209482	0.846177	ns
									GH9	T1	T2	0.282059	0.846177	ns
									GH9	T1	T3	0.282059	0.846177	ns
									GH9	T2	T3	1	1	ns
									GH92	C	T4	0.632585	0.904861	ns
									GH92	C	T1	0.135166	0.904861	ns
									GH92	C	T2	0.169283	0.904861	ns
									GH92	C	T3	0.25618	0.904861	ns
									GH92	T4	T1	0.309656	0.904861	ns
									GH92	T4	T2	0.370028	0.904861	ns
									GH92	T4	T3	0.510939	0.904861	ns
									GH92	T1	T2	0.904861	0.904861	ns
									GH92	T1	T3	0.719918	0.904861	ns
									GH92	T2	T3	0.81107	0.904861	ns
									GH93	C	T4	0.0199598	0.199598	ns
									GH93	C	T1	0.120805	0.661068	ns
									GH93	C	T2	0.280482	0.661068	ns
									GH93	C	T3	0.661068	0.661068	ns
									GH93	T4	T1	0.437926	0.661068	ns
									GH93	T4	T2	0.21208	0.661068	ns
									GH93	T4	T3	0.0589369	0.530432	ns
									GH93	T1	T2	0.636808	0.661068	ns
									GH93	T1	T3	0.265725	0.661068	ns
									GH93	T2	T3	0.521655	0.661068	ns
									GH94	C	T4	0.765087	0.904861	ns
									GH94	C	T1	0.33898	0.904861	ns
									GH94	C	T2	0.904861	0.904861	ns
									GH94	C	T3	0.402784	0.904861	ns
									GH94	T4	T1	0.209482	0.904861	ns
									GH94	T4	T2	0.857714	0.904861	ns
									GH94	T4	T3	0.590679	0.904861	ns
									GH94	T1	T2	0.282059	0.904861	ns
									GH94	T1	T3	0.072998	0.72998	ns
									GH94	T2	T3	0.473289	0.904861	ns
									GH95	C	T4	0.765087	0.81107	ns
									GH95	C	T1	0.550097	0.81107	ns
									GH95	C	T2	0.402784	0.81107	ns
									GH95	C	T3	0.402784	0.81107	ns
									GH95	T4	T1	0.370028	0.81107	ns
									GH95	T4	T2	0.25618	0.81107	ns
									GH95	T4	T3	0.590679	0.81107	ns
									GH95	T1	T2	0.81107	0.81107	ns
									GH95	T1	T3	0.151494	0.81107	ns
									GH95	T2	T3	0.0942643	0.81107	ns
									GH97	C	T4	0.169283	0.952346	ns
									GH97	C	T1	0.473289	0.952346	ns
									GH97	C	T2	0.0942643	0.942643	ns
									GH97	C	T3	0.106623	0.952346	ns
									GH97	T4	T1	0.510939	0.952346	ns
									GH97	T4	T2	0.765087	0.952346	ns
									GH97	T4	T3	0.81107	0.952346	ns
									GH97	T1	T2	0.33898	0.952346	ns
									GH97	T1	T3	0.370028	0.952346	ns
									GH97	T2	T3	0.952346	0.952346	ns
									GH98	C	T4	0.856644	0.856644	ns
									GH98	C	T1	0.587858	0.856644	ns
									GH98	C	T2	0.132222	0.856644	ns
									GH98	C	T3	0.507731	0.856644	ns
									GH98	T4	T1	0.469931	0.856644	ns
									GH98	T4	T2	0.185254	0.856644	ns
									GH98	T4	T3	0.63	0.856644	ns
									GH98	T1	T2	0.0406247	0.406247	ns
									GH98	T1	T3	0.228467	0.856644	ns
									GH98	T2	T3	0.399216	0.856644	ns
									GT1	C	T4	0.169283	0.952346	ns
									GT1	C	T1	0.904861	0.952346	ns
									GT1	C	T2	0.370028	0.952346	ns
									GT1	C	T3	0.952346	0.952346	ns
									GT1	T4	T1	0.135166	0.952346	ns
									GT1	T4	T2	0.023151	0.23151	ns
									GT1	T4	T3	0.151494	0.952346	ns
									GT1	T1	T2	0.437219	0.952346	ns
									GT1	T1	T3	0.952346	0.952346	ns
									GT1	T2	T3	0.402784	0.952346	ns
									GT10	C	T4	0.345935	1	ns
									GT10	C	T1	0.157434	1	ns
									GT10	C	T2	0.11622	1	ns
									GT10	C	T3	1	1	ns
									GT10	T4	T1	0.637461	1	ns
									GT10	T4	T2	0.529784	1	ns
									GT10	T4	T3	0.345935	1	ns
									GT10	T1	T2	0.875179	1	ns
									GT10	T1	T3	0.157434	1	ns
									GT10	T2	T3	0.11622	1	ns
									GT100	C	T4	1	1	ns
									GT100	C	T1	1	1	ns
									GT100	C	T2	0.0726241	0.521649	ns
									GT100	C	T3	0.10433	0.521649	ns
									GT100	T4	T1	1	1	ns
									GT100	T4	T2	0.0726241	0.521649	ns
									GT100	T4	T3	0.10433	0.521649	ns
									GT100	T1	T2	0.0726241	0.521649	ns
									GT100	T1	T3	0.10433	0.521649	ns
									GT100	T2	T3	0.864247	1	ns
									GT101	C	T4	1	1	ns
									GT101	C	T1	0.113846	0.796924	ns
									GT101	C	T2	1	1	ns
									GT101	C	T3	1	1	ns
									GT101	T4	T1	0.113846	0.796924	ns
									GT101	T4	T2	1	1	ns
									GT101	T4	T3	1	1	ns
									GT101	T1	T2	0.113846	0.796924	ns
									GT101	T1	T3	0.113846	0.796924	ns
									GT101	T2	T3	1	1	ns
									GT102	C	T4	0.0129255	0.116329	ns
									GT102	C	T1	0.0889766	0.622836	ns
									GT102	C	T2	0.0107343	0.107343	ns
									GT102	C	T3	0.0363207	0.290566	ns
									GT102	T4	T1	0.432457	0.947843	ns
									GT102	T4	T2	0.947843	0.947843	ns
									GT102	T4	T3	0.694691	0.947843	ns
									GT102	T1	T2	0.395097	0.947843	ns
									GT102	T1	T3	0.694691	0.947843	ns
									GT102	T2	T3	0.647015	0.947843	ns
									GT103	C	T4	0.797599	0.931876	ns
									GT103	C	T1	0.864247	0.931876	ns
									GT103	C	T2	0.325569	0.931876	ns
									GT103	C	T3	0.931876	0.931876	ns
									GT103	T4	T1	0.931876	0.931876	ns
									GT103	T4	T2	0.467457	0.931876	ns
									GT103	T4	T3	0.864247	0.931876	ns
									GT103	T1	T2	0.41673	0.931876	ns
									GT103	T1	T3	0.931876	0.931876	ns
									GT103	T2	T3	0.369403	0.931876	ns
									GT104	C	T4	0.850905	1	ns
									GT104	C	T1	0.850905	1	ns
									GT104	C	T2	0.0793734	0.396867	ns
									GT104	C	T3	0.038677	0.309416	ns
									GT104	T4	T1	1	1	ns
									GT104	T4	T2	0.0521011	0.312606	ns
									GT104	T4	T3	0.0240975	0.216877	ns
									GT104	T1	T2	0.0521011	0.312606	ns
									GT104	T1	T3	0.0240975	0.216877	ns
									GT104	T2	T3	0.754073	1	ns
									GT105	C	T4	0.295257	0.844416	ns
									GT105	C	T1	0.0261383	0.261383	ns
									GT105	C	T2	0.471785	0.844416	ns
									GT105	C	T3	0.213902	0.844416	ns
									GT105	T4	T1	0.238999	0.844416	ns
									GT105	T4	T2	0.743607	0.844416	ns
									GT105	T4	T3	0.844416	0.844416	ns
									GT105	T1	T2	0.132434	0.844416	ns
									GT105	T1	T3	0.326473	0.844416	ns
									GT105	T2	T3	0.600745	0.844416	ns
									GT107	C	T1	1	1	ns
									GT107	C	T2	1	1	ns
									GT107	C	T3	1	1	ns
									GT107	T1	T2	1	1	ns
									GT107	T1	T3	1	1	ns
									GT107	T2	T3	1	1	ns
									GT108	C	T4	0.113846	0.796924	ns
									GT108	C	T1	1	1	ns
									GT108	C	T2	1	1	ns
									GT108	C	T3	1	1	ns
									GT108	T4	T1	0.113846	0.796924	ns
									GT108	T4	T2	0.113846	0.796924	ns
									GT108	T4	T3	0.113846	0.796924	ns
									GT108	T1	T2	1	1	ns
									GT108	T1	T3	1	1	ns
									GT108	T2	T3	1	1	ns
									GT11	C	T4	0.43109	0.832128	ns
									GT11	C	T1	0.214401	0.832128	ns
									GT11	C	T2	0.832128	0.832128	ns
									GT11	C	T3	0.762028	0.832128	ns
									GT11	T4	T1	0.649665	0.832128	ns
									GT11	T4	T2	0.317649	0.832128	ns
									GT11	T4	T3	0.628025	0.832128	ns
									GT11	T1	T2	0.146077	0.832128	ns
									GT11	T1	T3	0.347866	0.832128	ns
									GT11	T2	T3	0.606699	0.832128	ns
									GT111	C	T4	0.2671	0.928302	ns
									GT111	C	T1	0.509343	0.928302	ns
									GT111	C	T2	0.528781	0.928302	ns
									GT111	C	T3	0.928302	0.928302	ns
									GT111	T4	T1	0.652779	0.928302	ns
									GT111	T4	T2	0.0819233	0.819233	ns
									GT111	T4	T3	0.230237	0.928302	ns
									GT111	T1	T2	0.197145	0.928302	ns
									GT111	T1	T3	0.45335	0.928302	ns
									GT111	T2	T3	0.589275	0.928302	ns
									GT112	C	T4	0.665595	1	ns
									GT112	C	T1	0.370641	1	ns
									GT112	C	T2	0.877328	1	ns
									GT112	C	T3	0.877328	1	ns
									GT112	T4	T1	0.184352	1	ns
									GT112	T4	T2	0.5575	1	ns
									GT112	T4	T3	0.5575	1	ns
									GT112	T1	T2	0.458744	1	ns
									GT112	T1	T3	0.458744	1	ns
									GT112	T2	T3	1	1	ns
									GT113	C	T4	0.0514715	0.463243	ns
									GT113	C	T1	0.179946	0.749524	ns
									GT113	C	T2	0.701631	0.749524	ns
									GT113	C	T3	0.749524	0.749524	ns
									GT113	T4	T1	0.544112	0.749524	ns
									GT113	T4	T2	0.117722	0.749524	ns
									GT113	T4	T3	0.0234028	0.234028	ns
									GT113	T1	T2	0.338163	0.749524	ns
									GT113	T1	T3	0.0968767	0.749524	ns
									GT113	T2	T3	0.482438	0.749524	ns
									GT14	C	T1	0.168641	0.674563	ns
									GT14	C	T2	0.082618	0.495708	ns
									GT14	C	T3	0.026794	0.214352	ns
									GT14	T4	T1	0.0229445	0.206501	ns
									GT14	T4	T2	0.0554609	0.388226	ns
									GT14	T4	T3	0.150878	0.674563	ns
									GT14	T1	T2	0.719514	0.719514	ns
									GT14	T1	T3	0.402075	0.719514	ns
									GT14	T2	T3	0.632072	0.719514	ns
									GT17	C	T4	1	1	ns
									GT17	C	T1	0.386939	1	ns
									GT17	C	T2	0.290308	1	ns
									GT17	C	T3	0.336394	1	ns
									GT17	T4	T1	0.386939	1	ns
									GT17	T4	T2	0.290308	1	ns
									GT17	T4	T3	0.336394	1	ns
									GT17	T1	T2	0.847536	1	ns
									GT17	T1	T3	0.923416	1	ns
									GT17	T2	T3	0.923416	1	ns
									GT19	C	T4	0.402784	0.904861	ns
									GT19	C	T1	0.106623	0.904861	ns
									GT19	C	T2	0.0830812	0.830812	ns
									GT19	C	T3	0.765087	0.904861	ns
									GT19	T4	T1	0.437219	0.904861	ns
									GT19	T4	T2	0.370028	0.904861	ns
									GT19	T4	T3	0.590679	0.904861	ns
									GT19	T1	T2	0.904861	0.904861	ns
									GT19	T1	T3	0.188593	0.904861	ns
									GT19	T2	T3	0.151494	0.904861	ns
									GT2	C	T1	0.0830812	0.581568	ns
									GT2	C	T2	0.33898	0.946579	ns
									GT2	C	T3	0.309656	0.946579	ns
									GT2	T4	T1	0.25618	0.946579	ns
									GT2	T4	T2	0.0558293	0.502464	ns
									GT2	T4	T3	0.0639391	0.511513	ns
									GT2	T1	T2	0.437219	0.946579	ns
									GT2	T1	T3	0.473289	0.946579	ns
									GT2	T2	T3	0.952346	0.952346	ns
									GT20	C	T4	0.0166405	0.149765	ns
									GT20	C	T1	0.566412	0.946222	ns
									GT20	C	T2	0.946222	0.946222	ns
									GT20	C	T3	0.521655	0.946222	ns
									GT20	T4	T2	0.0199598	0.159678	ns
									GT20	T4	T3	0.0794718	0.556303	ns
									GT20	T1	T2	0.521655	0.946222	ns
									GT20	T1	T3	0.224694	0.946222	ns
									GT20	T2	T3	0.566412	0.946222	ns
									GT22	C	T4	0.228422	1	ns
									GT22	C	T1	0.908677	1	ns
									GT22	C	T2	0.228422	1	ns
									GT22	C	T3	0.228422	1	ns
									GT22	T4	T1	0.275834	1	ns
									GT22	T4	T2	1	1	ns
									GT22	T4	T3	1	1	ns
									GT22	T1	T2	0.275834	1	ns
									GT22	T1	T3	0.275834	1	ns
									GT22	T2	T3	1	1	ns
									GT23	C	T4	1	1	ns
									GT23	C	T1	1	1	ns
									GT23	C	T2	1	1	ns
									GT23	C	T3	0.113846	0.796924	ns
									GT23	T4	T1	1	1	ns
									GT23	T4	T2	1	1	ns
									GT23	T4	T3	0.113846	0.796924	ns
									GT23	T1	T2	1	1	ns
									GT23	T1	T3	0.113846	0.796924	ns
									GT23	T2	T3	0.113846	0.796924	ns
									GT25	C	T4	0.0248373	0.198698	ns
									GT25	C	T1	0.888466	0.888466	ns
									GT25	C	T2	0.779101	0.888466	ns
									GT25	C	T3	0.527973	0.888466	ns
									GT25	T4	T1	0.0171177	0.154059	ns
									GT25	T4	T2	0.0495958	0.34717	ns
									GT25	T1	T2	0.673948	0.888466	ns
									GT25	T1	T3	0.623527	0.888466	ns
									GT25	T2	T3	0.361982	0.888466	ns
									GT26	C	T4	0.0830812	0.664649	ns
									GT26	C	T1	1	1	ns
									GT26	C	T2	0.675706	1	ns
									GT26	C	T3	0.952346	1	ns
									GT26	T4	T1	0.0830812	0.664649	ns
									GT26	T4	T2	0.188593	1	ns
									GT26	T4	T3	0.072998	0.664649	ns
									GT26	T1	T2	0.675706	1	ns
									GT26	T1	T3	0.952346	1	ns
									GT26	T2	T3	0.632585	1	ns
									GT28	C	T4	0.00597727	0.0597727	ns
									GT28	C	T1	0.135166	0.904861	ns
									GT28	C	T2	0.00855098	0.0769588	ns
									GT28	C	T3	0.072998	0.583984	ns
									GT28	T4	T1	0.209482	0.904861	ns
									GT28	T4	T2	0.904861	0.904861	ns
									GT28	T4	T3	0.33898	0.904861	ns
									GT28	T1	T2	0.25618	0.904861	ns
									GT28	T1	T3	0.765087	0.904861	ns
									GT28	T2	T3	0.402784	0.904861	ns
									GT3	C	T4	0.952346	0.952346	ns
									GT3	C	T1	0.370028	0.952346	ns
									GT3	C	T2	0.510939	0.952346	ns
									GT3	C	T3	0.00716097	0.0644487	ns
									GT3	T4	T1	0.33898	0.952346	ns
									GT3	T4	T2	0.473289	0.952346	ns
									GT3	T4	T3	0.00597727	0.0597727	ns
									GT3	T1	T2	0.81107	0.952346	ns
									GT3	T1	T3	0.072998	0.510986	ns
									GT3	T2	T3	0.0421649	0.337319	ns
									GT30	C	T4	0.632585	0.952346	ns
									GT30	C	T1	0.590679	0.952346	ns
									GT30	C	T2	0.309656	0.952346	ns
									GT30	C	T3	0.590679	0.952346	ns
									GT30	T4	T1	0.952346	0.952346	ns
									GT30	T4	T2	0.590679	0.952346	ns
									GT30	T4	T3	0.309656	0.952346	ns
									GT30	T1	T2	0.632585	0.952346	ns
									GT30	T1	T3	0.282059	0.952346	ns
									GT30	T2	T3	0.120233	0.952346	ns
									GT32	C	T4	0.255464	1	ns
									GT32	C	T1	0.168641	1	ns
									GT32	C	T2	0.402075	1	ns
									GT32	C	T3	0.255464	1	ns
									GT32	T4	T1	0.810791	1	ns
									GT32	T4	T2	0.764744	1	ns
									GT32	T4	T3	1	1	ns
									GT32	T1	T2	0.590119	1	ns
									GT32	T1	T3	0.810791	1	ns
									GT32	T2	T3	0.764744	1	ns
									GT33	C	T4	1	1	ns
									GT33	C	T1	1	1	ns
									GT33	C	T2	0.113846	0.796924	ns
									GT33	C	T3	1	1	ns
									GT33	T4	T1	1	1	ns
									GT33	T4	T2	0.113846	0.796924	ns
									GT33	T4	T3	1	1	ns
									GT33	T1	T2	0.113846	0.796924	ns
									GT33	T1	T3	1	1	ns
									GT33	T2	T3	0.113846	0.796924	ns
									GT35	C	T4	0.0314437	0.314437	ns
									GT35	C	T1	0.719918	0.952346	ns
									GT35	C	T2	0.952346	0.952346	ns
									GT35	C	T3	0.0558293	0.437988	ns
									GT35	T4	T1	0.072998	0.437988	ns
									GT35	T4	T2	0.0364698	0.328228	ns
									GT35	T4	T3	0.81107	0.952346	ns
									GT35	T1	T2	0.765087	0.952346	ns
									GT35	T1	T3	0.120233	0.601164	ns
									GT35	T2	T3	0.0639391	0.437988	ns
									GT39	C	T4	0.0120738	0.120738	ns
									GT39	C	T1	0.151494	0.857714	ns
									GT39	C	T2	0.0942643	0.848379	ns
									GT39	C	T3	0.209482	0.857714	ns
									GT39	T4	T1	0.282059	0.857714	ns
									GT39	T4	T2	0.402784	0.857714	ns
									GT39	T4	T3	0.209482	0.857714	ns
									GT39	T1	T2	0.81107	0.857714	ns
									GT39	T1	T3	0.857714	0.857714	ns
									GT39	T2	T3	0.675706	0.857714	ns
									GT4	C	T4	0.25618	0.675706	ns
									GT4	C	T1	0.0942643	0.675706	ns
									GT4	C	T2	0.0314437	0.314437	ns
									GT4	C	T3	0.675706	0.675706	ns
									GT4	T4	T1	0.590679	0.675706	ns
									GT4	T4	T2	0.309656	0.675706	ns
									GT4	T4	T3	0.473289	0.675706	ns
									GT4	T1	T2	0.632585	0.675706	ns
									GT4	T1	T3	0.209482	0.675706	ns
									GT4	T2	T3	0.0830812	0.675706	ns
									GT5	C	T4	0.169283	0.81107	ns
									GT5	C	T1	0.437219	0.81107	ns
									GT5	C	T2	0.25618	0.81107	ns
									GT5	C	T3	0.072998	0.72998	ns
									GT5	T4	T1	0.550097	0.81107	ns
[truncated: 332 more rows]

## Sheet: CAZyme heatmap
Heat map data (TPM significant)
CAZY	C	T1	T2	T3	T4	p-value
GT3	91.0769	79.8515	82.7493	51.5765	93.6621	0.0414
CE11	174.744	153.42	135.309	124.99	166.459	0.0188
GT104	2.72695	2.85753	0.537724	0	3.28597	0.0388
CBM20	35.1084	40.7856	53.6556	25.3811	25.0187	0.0161
GH172	52.6366	38.991	44.7285	39.3359	25.8187	0.0211
GT25	0.697443	0.244146	1.27886	0	3.20387	0.0433
CE1	897.858	964.947	969.024	1082.22	1221.68	0.00343
GH30	76.27	90.1393	101.241	111.142	146.741	0.013
GH43	1561.04	1768.93	1886.19	2051.76	2458.77	0.00156
GH51	374.039	424.9	444.155	502.207	539.074	0.00243
GH115	31.038	59.2506	57.3447	72.0374	95.0063	0.0167
GH127	131.913	164.157	162.298	178.686	202.413	0.02
GH54	56.5019	64.2165	69.0952	68.3827	92.7146	0.0191
GT14	0.551521	3.96925	4.83382	5.98732	13.0283	0.00716
GH10	328.06	389.191	371.475	381.324	452.391	0.0483
GH31	630.192	697.834	710.779	705.214	800.224	0.0104
GH8	94.3574	87.3904	101.248	120.478	141.367	0.0223
CBM91	89.3277	94.2566	74.7988	99.7517	129.371	0.0363
GH146	145.801	161.937	142.452	178.857	221.164	0.0189
AA2	0	0	0	0.571508	5.25275	0.0279
AA3	0	0	0.997687	0	9.04977	0.00304
GT107	0	0	0	0	1.75625	0.00987
GH59	1.31606	0	0.566006	3.64375	10.0343	0.0163
GH15	0	0	1.08637	1.68571	9.88614	0.00548
GT20	0.809726	0	0.986642	1.93887	6.96905	0.0343
PL8	0	0	4.46258	2.55572	0.951586	0.00656
GH20	474.435	479.178	520.523	543.226	525.872	0.0463
GH105	131.652	144.595	172.237	177.316	198.116	0.00636
GH26	76.395	90.3116	127.479	131.215	145.328	0.012
GH5	323.553	395.829	473.802	457.563	481.314	0.0198
GT28	165.15	202.407	218.58	207.321	228.701	0.0439
PL11	8.77379	24.6667	37.5306	27.2453	40.2468	0.0376
